# Supplementary material for: Characterization of microRNA expression in B cells derived from Japanese black cattle naturally infected with bovine leukemia virus by deep sequencing
Source: PLoS One. 2021 Sep 10;16(9):e0256588. doi: 10.1371/journal.pone.0256588 (PMC8432782; doi:10.1371/journal.pone.0256588)
Supplement: S1 Table — (XLSX) [file pone.0256588.s001.xlsx]

## Sheet: New_S1 table
S1 Table. Bovine-derived microRNAs (bta-miRNAs) detected in B cell by deep sequencing
		BLV-infected cattle																	BLV negative cattle
No.	bta-miRNA name	No.1827	No.2377	No.2581	No.2983	No.2984	No.2985	No.4180	No.4374	No.7546	No.7566	No.8170	No.8381	No.8858	No.B6.6	No.B8.20	No.B8.40		No.B0.31	No.B0.32	No.B5.23	No.B5.31	No.B9.24	No.B9.27
1	bta-let-7a-5p	17767.1	32781.3	64416.1	18245.5	23038	111043	28361.2	21024.1	31121.2	23946.4	29151.3	17762.7	30296.4	16305.3	15172	20063.7		63752.2	12619.5	45383.5	19062.3	23960.1	16613.9
2	bta-let-7b-5p	1522.54	1926.24	2991.62	1037.48	1101.62	4041.34	1364.57	1239.97	1819.62	1223.27	1372.77	1370.04	1109.71	1275.42	1033.39	1220.54		3470.32	583.787	2269.17	1580.47	1544.21	1507.84
3	bta-let-7c-5p	219.271	283.063	190.765	114.068	87.0556	2982.28	202.111	61.8355	132.756	156.829	131.004	268.979	382.076	148.026	95.1586	103.415		490.371	54.4465	901.633	328.661	238.688	152.528
4	bta-let-7d-5p	941.939	978.389	1330.01	1238.46	596.371	2675.2	741.504	534.823	627.706	795.552	738.388	1329.81	1070.38	1233.55	687.813	1138.77		2906.49	925.59	1571.09	1416.14	1479.87	1287.04
5	bta-let-7e-5p	77.2082	64.5995	71.314	27.1592	34.1713	220.472	33.4706	29.2905	46.176	45.623	47.638	47.7627	43.5454	41.866	31.7195	43.29		117.133	33.2728	82.8109	21.7496	51.8888	59.5584
6	bta-let-7f-5p	41136.5	61047.7	83439.1	38929.9	51868.8	186386	53323.9	29908.9	50443	47619	43674.5	31420.3	88206.2	30791	34023.4	31582.5		112938	30774.3	97145	34577.1	57391	31138.9
7	bta-let-7g-5p	7760.96	10944.3	13840.3	7392.72	7055.57	22631.9	9339.6	5182.25	7626.26	7861.42	7055.18	8265.46	9189.49	7784.09	6686.14	7799.42		26859.2	5266.18	13481.9	9927.5	10552.1	8319.29
8	bta-let-7i-5p	2794.94	5671.83	6165.09	2960.35	2255.31	18031.5	5463.44	1819.27	2959.6	4020.53	3309.25	3974.36	5940.44	3202.75	1766.28	2445.89		4639.67	1315.79	9151.77	3593.52	3177.67	3756.54
9	bta-miR-100-5p	6.17665	1.17454	1.78285	5.43183	5.69522	13.7795	ND	13.018	2.886	2.85144	11.1155	5.02765	4.21408	1.49522	ND	3.6075		5.95593	39.3224	1.54787	24.1663	10.3778	5.81058
10	bta-miR-101-3p	1531.81	5249	4309.15	711.57	2979.42	3157.48	4635.68	4236.28	5477.63	3923.58	4279.48	1357.47	3538.42	1743.42	1874.79	1868.69		2755.61	801.573	4656.76	2564.04	2185.55	1695.24
11	bta-miR-10162-5p	ND	ND	ND	ND	ND	1.9685	ND	ND	ND	ND	ND	ND	ND	ND	ND	1.2025		ND	ND	ND	ND	2.07555	ND
12	bta-miR-10164-3p	30.8833	8.22175	7.1314	54.3183	1.62721	55.1181	3.862	ND	2.886	5.70288	3.17586	22.6244	4.21408	14.9522	11.6861	8.41751		17.8678	12.0992	14.7047	12.0831	18.68	110.401
13	bta-miR-10166-5p	3.08833	2.34907	3.5657	ND	1.62721	9.84252	7.724	2.16967	7.21501	ND	6.35173	2.51383	ND	1.49522	ND	3.6075		5.95593	3.0248	5.41754	4.83325	4.1511	2.90529
14	bta-miR-10167-3p	9.26498	8.22175	7.1314	16.2955	ND	57.0866	5.14933	1.08483	ND	8.55432	0.793966	20.1106	2.80938	10.4665	10.0167	15.6325		77.427	3.0248	5.41754	2.41663	12.4533	13.0738
15	bta-miR-10172-3p	49.4132	10.5708	16.0456	38.0228	8.94964	41.3386	12.8733	3.2545	5.77201	37.0687	3.17586	60.3318	9.83284	8.97129	8.34725	14.43		27.7943	42.3472	37.1488	24.1663	33.2088	42.1267
16	bta-miR-10172-5p	12.3533	ND	1.78285	ND	0.813603	3.93701	1.28733	ND	ND	5.70288	ND	2.51383	2.80938	ND	ND	ND		1.98531	ND	0.773934	2.41663	ND	ND
17	bta-miR-10174-3p	111.18	136.246	156.891	130.364	88.6828	175.197	137.745	87.8716	102.453	119.76	72.2509	118.15	120.803	319.976	96.828	133.478		123.089	235.935	191.162	244.079	163.968	91.5166
18	bta-miR-10174-5p	3.08833	ND	ND	ND	ND	ND	ND	ND	ND	ND	ND	ND	ND	ND	ND	ND		ND	ND	ND	ND	ND	ND
19	bta-miR-10175-3p	ND	ND	ND	ND	ND	1.9685	ND	ND	ND	ND	ND	ND	ND	4.48565	ND	ND		ND	ND	0.773934	ND	ND	ND
20	bta-miR-10176-5p	ND	ND	ND	ND	ND	ND	ND	ND	ND	ND	ND	ND	ND	ND	ND	1.2025		ND	ND	ND	ND	ND	ND
21	bta-miR-10177-5p	3.08833	1.17454	ND	ND	ND	ND	ND	ND	ND	ND	ND	ND	ND	ND	ND	ND		ND	ND	ND	ND	ND	ND
22	bta-miR-10180-3p	ND	ND	ND	ND	ND	ND	ND	ND	ND	ND	ND	ND	ND	1.49522	ND	ND		ND	ND	ND	ND	ND	ND
23	bta-miR-10225a-3p	ND	ND	ND	ND	ND	285.433	ND	ND	ND	ND	5.55776	ND	ND	1.49522	1.66945	ND		1.98531	3.0248	ND	ND	ND	ND
24	bta-miR-10225b-3p	ND	ND	1.78285	ND	ND	35.4331	ND	ND	ND	ND	ND	2.51383	ND	ND	ND	ND		ND	ND	ND	ND	ND	ND
25	bta-miR-103-3p	1692.4	3207.66	3845.61	2069.53	1225.29	13610.2	3181	1149.92	1354.98	2349.59	1708.61	2574.16	3948.59	2773.62	1123.54	2442.28		5332.54	1748.34	6453.06	3044.95	3051.06	2815.22
26	bta-miR-105a-5p	ND	ND	ND	ND	ND	ND	ND	ND	ND	ND	ND	ND	ND	ND	ND	1.2025		ND	ND	ND	ND	ND	ND
27	bta-miR-106a-5p	151.328	32.887	69.5311	157.523	63.4611	155.512	42.482	31.4602	17.316	99.8004	24.6129	208.648	51.9736	64.2943	61.7696	97.4026		133.016	163.339	72.7498	89.4152	99.6264	106.043
28	bta-miR-106b-5p	589.87	451.022	465.324	744.161	295.338	712.598	276.777	194.185	199.134	430.567	211.989	957.768	339.935	659.39	737.896	952.381		1455.23	1004.23	469.778	1140.65	1070.98	889.018
29	bta-miR-107-3p	271.773	359.408	315.564	168.387	107.396	903.543	270.34	61.8355	135.642	262.332	139.738	321.77	198.062	313.995	148.581	256.133		458.606	184.513	475.969	357.661	330.012	412.551
30	bta-miR-10a-5p	694.873	554.381	829.025	2189.03	527.215	1874.02	477.6	324.365	567.1	1006.56	277.094	1563.6	1323.22	3932.42	352.254	2140.45		1387.73	9996.98	2687.1	1466.89	1529.68	769.901
31	bta-miR-10b-5p	49.4132	280.714	336.958	21.7273	39.053	275.591	337.281	23.8663	122.655	74.1374	61.1354	27.6521	47.7595	58.3134	81.803	39.6825		57.574	66.5457	164.848	41.0826	39.4355	23.2423
32	bta-miR-11971-3p	3.08833	9.39629	1.78285	ND	ND	5.90551	ND	ND	2.886	2.85144	2.3819	10.0553	1.40469	2.99043	3.3389	ND		3.97062	18.1488	7.73934	9.66651	8.3022	21.7897
33	bta-miR-11972-5p	6.17665	ND	ND	211.841	ND	ND	ND	ND	ND	ND	ND	100.553	ND	35.8852	33.389	48.1		15.8825	57.4713	ND	74.9154	78.8709	95.8745
34	bta-miR-11973-3p	3.08833	1.17454	1.78285	ND	ND	11.811	1.28733	4.33934	ND	ND	ND	2.51383	1.40469	38.8756	ND	7.21501		7.94123	3.0248	3.09574	45.9159	ND	7.26322
35	bta-miR-11974-3p	ND	1.17454	ND	ND	ND	ND	ND	ND	ND	ND	ND	2.51383	1.40469	ND	ND	2.405		ND	ND	ND	2.41663	ND	1.45264
36	bta-miR-11975-5p	ND	ND	ND	ND	ND	ND	ND	ND	ND	ND	ND	15.083	ND	ND	ND	1.2025		1.98531	6.04961	ND	2.41663	2.07555	1.45264
37	bta-miR-11976-3p	3.08833	ND	ND	5.43183	ND	ND	ND	ND	ND	ND	ND	2.51383	ND	1.49522	1.66945	ND		1.98531	ND	ND	2.41663	4.1511	1.45264
38	bta-miR-11977-3p	3.08833	ND	ND	ND	ND	1.9685	1.28733	1.08483	ND	2.85144	0.793966	ND	1.40469	ND	ND	ND		1.98531	3.0248	6.96541	ND	ND	2.90529
39	bta-miR-11978-5p	18.53	4.69814	10.6971	ND	0.813603	7.87402	7.724	2.16967	2.886	8.55432	1.58793	7.54148	1.40469	2.99043	ND	6.01251		13.8972	3.0248	4.6436	ND	6.22665	5.81058
40	bta-miR-11979-3p	ND	ND	ND	ND	ND	ND	ND	ND	ND	ND	ND	2.51383	ND	ND	ND	ND		ND	ND	0.773934	ND	ND	1.45264
41	bta-miR-11980-5p	ND	ND	ND	ND	ND	ND	2.57467	ND	ND	ND	ND	ND	2.80938	2.99043	ND	2.405		ND	3.0248	6.96541	4.83325	2.07555	1.45264
42	bta-miR-11981-5p	ND	ND	ND	ND	ND	1.9685	ND	ND	ND	ND	ND	ND	ND	ND	ND	ND		ND	ND	ND	ND	ND	ND
43	bta-miR-11982-5p	3.08833	1.17454	ND	ND	ND	3.93701	ND	ND	ND	2.85144	ND	2.51383	1.40469	10.4665	1.66945	3.6075		19.8531	12.0992	3.86967	7.24988	6.22665	7.26322
44	bta-miR-11983-5p	ND	ND	ND	ND	0.813603	ND	ND	ND	ND	ND	ND	ND	ND	1.49522	ND	ND		ND	ND	0.773934	ND	ND	ND
45	bta-miR-11984-3p	3.08833	4.69814	8.91424	5.43183	2.44081	19.685	7.724	3.2545	1.443	11.4058	2.3819	12.5691	7.02346	5.98086	6.6778	2.405		11.9119	21.1736	17.0265	9.66651	12.4533	10.1685
46	bta-miR-11985-3p	ND	ND	ND	ND	0.813603	ND	ND	ND	2.886	ND	ND	2.51383	ND	ND	1.66945	3.6075		ND	6.04961	0.773934	ND	ND	2.90529
47	bta-miR-11986b-5p	ND	1.17454	ND	ND	ND	ND	ND	ND	ND	ND	ND	ND	ND	1.49522	ND	ND		ND	ND	ND	2.41663	ND	1.45264
48	bta-miR-11986c-3p	64.8548	70.4722	99.8395	48.8865	35.7986	161.417	77.24	8.67867	18.759	71.286	37.3164	67.8733	51.9736	65.7895	66.778	78.1626		135.001	120.992	112.22	94.2484	122.457	79.8954
49	bta-miR-11987-5p	3.08833	ND	10.6971	124.932	5.69522	1.9685	6.43666	ND	2.886	11.4058	3.96983	93.0116	1.40469	49.3421	3.3389	10.8225		5.95593	78.6449	2.3218	53.1658	66.4176	127.833
50	bta-miR-11988-3p	ND	ND	1.78285	5.43183	0.813603	ND	ND	2.16967	ND	ND	ND	ND	ND	ND	ND	1.2025		ND	ND	ND	ND	ND	ND
51	bta-miR-11989-5p	12.3533	4.69814	26.7427	5.43183	5.69522	25.5906	10.2987	1.08483	4.329	8.55432	7.14569	7.54148	2.80938	7.47608	13.3556	18.0375		21.8384	ND	12.3829	7.24988	12.4533	7.26322
52	bta-miR-11991-5p	40.1482	73.9958	98.0567	27.1592	80.5467	125.984	78.5273	52.072	62.0491	99.8004	88.1302	40.2212	50.5689	17.9426	43.4057	39.6825		79.4123	24.1984	65.7844	38.666	33.2088	29.0529
53	bta-miR-11992-5p	9.26498	28.1889	33.8741	ND	4.88162	23.622	20.5973	4.33934	15.873	34.2173	8.73362	12.5691	15.4516	5.98086	5.00835	15.6325		17.8678	15.124	21.6701	16.9164	12.4533	4.35793
54	bta-miR-11993-5p	6.17665	2.34907	3.5657	ND	0.813603	ND	1.28733	1.08483	4.329	2.85144	0.793966	ND	1.40469	1.49522	ND	ND		ND	9.07441	3.09574	2.41663	2.07555	2.90529
55	bta-miR-11994-5p	ND	1.17454	ND	ND	ND	ND	ND	ND	ND	ND	ND	ND	ND	ND	ND	ND		ND	3.0248	ND	ND	ND	1.45264
56	bta-miR-11995-5p	9.26498	2.34907	3.5657	ND	1.62721	5.90551	2.57467	ND	1.443	2.85144	2.3819	5.02765	4.21408	10.4665	1.66945	8.41751		1.98531	12.0992	18.5744	7.24988	4.1511	5.81058
57	bta-miR-11997-3p	ND	ND	ND	ND	ND	ND	ND	ND	ND	ND	ND	ND	ND	ND	ND	ND		ND	ND	ND	ND	2.07555	ND
58	bta-miR-11998-3p	6.17665	ND	ND	ND	ND	3.93701	1.28733	ND	ND	5.70288	ND	15.083	1.40469	1.49522	11.6861	9.62001		21.8384	6.04961	2.3218	4.83325	4.1511	ND
59	bta-miR-11999-5p	30.8833	21.1416	35.657	54.3183	21.9673	64.9606	28.3213	11.9332	14.43	25.663	10.3216	67.8733	23.8798	52.3325	53.4224	70.9476		113.163	84.6945	34.0531	77.332	68.4932	74.0848
60	bta-miR-12002a-3p	ND	ND	ND	ND	ND	1.9685	ND	ND	ND	ND	ND	ND	ND	ND	ND	ND		ND	ND	ND	ND	ND	ND
61	bta-miR-12002b-3p	ND	2.34907	ND	ND	ND	ND	ND	ND	ND	ND	ND	ND	ND	ND	1.66945	1.2025		1.98531	ND	2.3218	ND	ND	ND
62	bta-miR-12003-5p	ND	3.52361	ND	ND	0.813603	1.9685	1.28733	ND	ND	ND	ND	ND	1.40469	ND	ND	2.405		1.98531	ND	1.54787	ND	4.1511	2.90529
63	bta-miR-12008-3p	ND	ND	ND	5.43183	ND	ND	ND	1.08483	ND	ND	1.58793	5.02765	ND	1.49522	3.3389	6.01251		1.98531	ND	1.54787	4.83325	ND	ND
64	bta-miR-12014-3p	3.08833	ND	ND	ND	ND	ND	ND	ND	ND	ND	ND	ND	ND	ND	ND	ND		ND	ND	ND	ND	ND	ND
65	bta-miR-12023-5p	ND	ND	19.6113	ND	3.25441	1.9685	ND	2.16967	14.43	ND	ND	10.0553	ND	7.47608	ND	1.2025		ND	9.07441	2.3218	14.4998	4.1511	2.90529
66	bta-miR-12024-5p	ND	1.17454	1.78285	ND	ND	ND	ND	ND	ND	2.85144	2.3819	ND	ND	1.49522	ND	1.2025		3.97062	ND	0.773934	ND	ND	1.45264
67	bta-miR-12027-3p	ND	ND	ND	ND	ND	ND	ND	ND	ND	ND	ND	ND	ND	ND	ND	ND		1.98531	ND	ND	ND	ND	ND
68	bta-miR-12030-5p	9.26498	2.34907	1.78285	81.4775	2.44081	7.87402	1.28733	ND	1.443	5.70288	ND	150.83	1.40469	28.4091	1.66945	14.43		5.95593	72.5953	2.3218	48.3325	29.0577	23.2423
69	bta-miR-12031-3p	ND	ND	ND	ND	ND	ND	ND	ND	ND	ND	ND	ND	ND	ND	ND	1.2025		ND	ND	ND	ND	ND	ND
70	bta-miR-12034-3p	ND	ND	ND	ND	ND	ND	ND	ND	1.443	ND	ND	5.02765	ND	4.48565	ND	8.41751		ND	3.0248	ND	2.41663	2.07555	2.90529
71	bta-miR-12038-3p	ND	ND	ND	ND	ND	ND	ND	ND	ND	ND	ND	ND	ND	ND	ND	1.2025		ND	ND	ND	ND	ND	ND
72	bta-miR-12041-5p	ND	ND	ND	ND	ND	ND	ND	ND	ND	ND	0.793966	2.51383	ND	1.49522	ND	2.405		ND	ND	ND	ND	4.1511	ND
73	bta-miR-12042-5p	ND	1.17454	ND	ND	ND	ND	ND	ND	ND	ND	ND	ND	ND	ND	ND	ND		ND	ND	ND	ND	ND	ND
74	bta-miR-12043-3p	ND	ND	ND	ND	ND	ND	ND	1.08483	1.443	ND	ND	ND	ND	ND	ND	ND		ND	ND	ND	ND	ND	2.90529
75	bta-miR-12044-5p	ND	2.34907	5.34855	ND	7.32243	17.7165	3.862	2.16967	1.443	8.55432	1.58793	2.51383	8.42815	7.47608	ND	2.405		9.92654	3.0248	3.09574	2.41663	4.1511	2.90529
76	bta-miR-12058-3p	ND	ND	ND	ND	ND	ND	ND	ND	ND	ND	ND	ND	ND	ND	ND	1.2025		ND	3.0248	ND	ND	ND	1.45264
77	bta-miR-12059-3p	3.08833	ND	ND	ND	ND	ND	ND	ND	ND	ND	ND	ND	ND	ND	ND	ND		ND	ND	ND	ND	ND	ND
78	bta-miR-1224-5p	ND	ND	ND	ND	ND	ND	ND	ND	ND	ND	ND	ND	ND	ND	ND	ND		ND	ND	0.773934	ND	ND	ND
79	bta-miR-1225-3p	ND	ND	ND	ND	ND	ND	ND	ND	ND	ND	ND	ND	ND	1.49522	ND	ND		ND	ND	ND	ND	ND	ND
80	bta-miR-122-5p	ND	ND	ND	ND	0.813603	1.9685	ND	ND	ND	ND	ND	ND	ND	ND	ND	ND		ND	ND	0.773934	ND	ND	ND
81	bta-miR-1246-5p	6.17665	5.87268	10.6971	10.8637	1.62721	31.4961	1.28733	4.33934	5.77201	5.70288	2.3819	10.0553	2.80938	ND	ND	6.01251		7.94123	ND	5.41754	4.83325	2.07555	1.45264
82	bta-miR-1248-5p	ND	ND	ND	ND	ND	ND	ND	ND	ND	ND	0.793966	ND	ND	ND	ND	ND		ND	ND	ND	ND	ND	ND
83	bta-miR-1249-3p	160.593	147.992	176.502	179.25	80.5467	224.409	212.41	56.4114	163.059	116.909	139.738	130.719	266.891	182.416	48.414	176.768		113.163	347.852	509.249	169.164	359.07	149.622
84	bta-miR-125-5p	200.741	ND	ND	ND	ND	ND	ND	ND	ND	ND	ND	ND	ND	ND	ND	ND		ND	ND	ND	ND	ND	ND
85	bta-miR-125a-5p	376.776	39.9342	5.34855	5.43183	2.44081	86.6142	12.8733	ND	2.886	42.7716	0.793966	113.122	4.21408	79.2464	6.6778	125.06		41.6915	335.753	32.5052	48.3325	87.1731	239.686
86	bta-miR-125b-5p	ND	165.61	42.7884	135.796	21.9673	503.937	113.285	8.67867	28.86	125.463	23.025	178.482	98.3284	79.2464	58.4307	51.7076		158.825	326.679	343.627	268.246	159.817	92.9692
87	bta-miR-1260b-5p	1587.4	914.964	1839.9	1526.34	1598.73	1728.35	702.884	1075.07	1444.44	2480.75	900.357	1840.12	601.208	1143.84	1205.34	924.723		667.064	2253.48	1237.52	1331.56	713.989	830.912
88	bta-miR-126-3p	9.26498	1.17454	3.5657	ND	5.69522	19.685	2.57467	1.08483	1.443	2.85144	1.58793	7.54148	18.261	4.48565	5.00835	12.025		9.92654	27.2232	28.6356	16.9164	14.5289	8.71586
89	bta-miR-126-5p	33.9716	16.4435	8.91424	32.591	15.4585	78.7402	6.43666	5.42417	15.873	14.2572	17.4672	57.818	30.9032	31.3995	23.3723	61.3276		47.6474	84.6945	119.186	36.2494	51.8888	55.2005
90	bta-miR-1271-5p	24.7066	22.3162	71.314	48.8865	19.5265	25.5906	25.7467	17.3573	10.101	76.9889	69.075	40.2212	12.6422	40.3708	31.7195	34.8725		67.5005	133.091	20.1223	70.0822	26.9822	14.5264
91	bta-miR-127-3p	9.26498	ND	1.78285	ND	2.44081	47.2441	ND	ND	ND	ND	0.793966	20.1106	5.61877	ND	ND	ND		1.98531	36.2976	0.773934	2.41663	10.3778	ND
92	bta-miR-1277-3p	ND	ND	ND	ND	ND	ND	1.28733	ND	ND	ND	ND	2.51383	ND	ND	3.3389	ND		ND	6.04961	0.773934	ND	ND	ND
93	bta-miR-128-3p	1025.32	16.4435	12.4799	782.184	8.13603	309.055	10.2987	1.08483	2.886	102.652	2.3819	1571.14	26.6891	780.502	297.162	352.333		1584.28	3784.03	36.3749	1295.31	1477.79	742.301
94	bta-miR-1291-5p	46.3249	38.7597	90.9253	48.8865	30.1033	62.9921	56.6426	10.8483	24.531	96.949	22.231	42.735	30.9032	38.8756	30.0501	25.2525		29.7796	9.07441	21.6701	45.9159	20.7555	26.1476
95	bta-miR-129-5p	ND	4.69814	8.91424	ND	ND	9.84252	3.862	ND	1.443	8.55432	1.58793	5.02765	1.40469	5.98086	1.66945	4.81		1.98531	3.0248	5.41754	4.83325	6.22665	ND
96	bta-miR-1296-5p	24.7066	2.34907	7.1314	27.1592	3.25441	13.7795	1.28733	1.08483	ND	8.55432	1.58793	40.2212	2.80938	22.4282	8.34725	12.025		41.6915	45.3721	8.51327	24.1663	41.511	11.6212
97	bta-miR-1301-3p	ND	ND	ND	ND	ND	ND	ND	ND	ND	ND	ND	ND	ND	ND	ND	ND		ND	3.0248	ND	ND	ND	ND
98	bta-miR-1306-5p	43.2366	27.0143	37.4398	70.6138	11.3904	57.0866	21.8847	3.2545	15.873	31.3658	15.0854	52.7903	28.0938	38.8756	30.0501	64.9351		39.7062	145.191	60.3668	84.5819	60.191	63.9163
99	bta-miR-1307-3p	151.328	103.359	139.062	130.364	50.4434	570.866	84.964	52.072	59.1631	82.6918	56.3716	143.288	125.018	225.778	96.828	133.478		343.458	160.315	228.311	234.413	170.195	222.255
100	bta-miR-130a-3p	58.6782	3.52361	5.34855	16.2955	0.813603	179.134	3.862	4.33934	ND	14.2572	1.58793	115.636	25.2845	35.8852	5.00835	37.2775		13.8972	42.3472	23.218	9.66651	78.8709	39.2214
101	bta-miR-130b-3p	203.83	115.105	151.542	304.183	112.277	620.079	90.1133	111.738	49.062	208.155	90.5121	331.825	205.085	406.699	106.845	173.16		373.238	163.339	191.162	333.494	197.177	310.866
102	bta-miR-132-3p	18.53	16.4435	14.2628	27.1592	15.4585	110.236	18.0227	10.8483	15.873	19.9601	11.9095	72.901	26.6891	20.933	13.3556	20.4425		35.7356	60.4961	51.8536	26.5829	58.1154	21.7897
103	bta-miR-133a-3p	719.58	64.5995	131.931	108.637	37.4258	39.3701	25.7467	15.1877	31.746	216.709	9.52759	62.8457	4.21408	70.2751	30.0501	52.9101		3.97062	30.248	31.7313	77.332	18.68	34.8635
104	bta-miR-1343-3p	12.3533	11.7454	10.6971	38.0228	5.69522	19.685	2.57467	ND	1.443	ND	2.3819	30.1659	8.42815	26.9139	15.025	36.075		41.6915	193.587	6.19147	19.333	29.0577	14.5264
105	bta-miR-1343-5p	ND	ND	ND	ND	ND	ND	ND	ND	ND	ND	ND	ND	ND	ND	ND	1.2025		1.98531	3.0248	ND	ND	ND	ND
106	bta-miR-135b-5p	ND	ND	1.78285	ND	ND	ND	ND	ND	ND	2.85144	ND	ND	ND	ND	ND	1.2025		ND	ND	ND	2.41663	ND	ND
107	bta-miR-136-5p	ND	ND	ND	ND	ND	ND	ND	ND	ND	ND	ND	ND	1.40469	ND	ND	ND		ND	ND	ND	ND	ND	ND
108	bta-miR-138-5p	2192.71	821.001	ND	3030.96	963.306	1423.23	601.184	791.929	855.7	1434.27	484.319	2249.87	2080.35	1390.55	2008.35	1883.12		5729.6	2099.21	1238.29	1906.72	2793.69	2752.76
109	bta-miR-1388-3p	98.8264	22.3162	23.177	27.1592	8.94964	171.26	36.0453	ND	2.886	48.4745	39.6983	65.3595	25.2845	58.3134	1.66945	111.833		33.7502	48.3969	53.4014	41.0826	95.4753	107.496
110	bta-miR-1388-5p	225.448	203.195	196.113	81.4775	102.514	862.205	354.016	111.738	111.111	222.412	208.019	284.062	258.463	200.359	61.7696	330.688		148.898	130.067	224.441	123.248	201.328	187.391
111	bta-miR-139-5p	6.17665	5.87268	8.91424	ND	1.62721	15.748	6.43666	5.42417	2.886	5.70288	1.58793	17.5968	7.02346	14.9522	ND	15.6325		7.94123	6.04961	9.28721	36.2494	14.5289	1.45264
112	bta-miR-1-3p	12.3533	2.34907	7.1314	ND	1.62721	ND	2.57467	1.08483	10.101	17.1086	0.793966	2.51383	ND	1.49522	5.00835	1.2025		1.98531	3.0248	1.54787	2.41663	ND	ND
113	bta-miR-140-3p	7421.25	8054.97	15806.7	6686.58	5144.41	20027.6	9779.87	2629.64	4708.51	14242.9	5902.34	7493.72	6413.82	7805.02	6864.77	8424.72		16883.1	4782.21	9246.96	7351.38	8675.8	6574.67
114	bta-miR-141-3p	58.6782	75.1703	67.7483	59.7501	65.0883	90.5512	64.3666	45.563	82.2511	79.8403	70.663	138.26	80.0674	106.16	90.1503	96.2001		142.942	254.083	190.388	94.2484	161.893	138.001
115	bta-miR-142-3p	2402.72	2790.7	1453.02	2596.41	1480.76	2879.92	2488.41	774.571	1427.13	3646.99	1468.84	4072.4	2307.91	2120.22	2853.09	3443.96		5235.26	3430.13	3325.59	4697.92	5344.54	4875.07
116	bta-miR-142-5p	70210	23587	20258.5	72732.2	7890.33	56421.3	12937.7	2721.85	5252.53	41733.7	8664.55	95429.9	9849.7	83742.5	71801.3	86178.5		185287	173430	17122.5	110317	123564	128884
117	bta-miR-143-3p	ND	14.0944	32.0913	ND	7.32243	110.236	24.4593	43.3934	2.886	14.2572	13.4974	47.7627	57.5924	448.565	6.6778	73.3526		95.2948	12.0992	25.5398	263.412	ND	26.1476
118	bta-miR-1434-3p	12.3533	ND	1.78285	ND	1.62721	1.9685	ND	1.08483	ND	ND	ND	10.0553	ND	1.49522	ND	8.41751		1.98531	ND	ND	2.41663	ND	5.81058
119	bta-miR-1434-5p	ND	ND	ND	ND	1.62721	ND	ND	1.08483	ND	ND	ND	2.51383	ND	ND	ND	ND		ND	ND	ND	ND	ND	2.90529
120	bta-miR-144-3p	ND	ND	ND	ND	ND	ND	ND	ND	ND	ND	ND	ND	ND	ND	ND	ND		ND	3.0248	ND	ND	ND	ND
121	bta-miR-145-5p	ND	ND	ND	ND	ND	ND	ND	ND	ND	ND	ND	ND	ND	5.98086	ND	2.405		ND	ND	ND	ND	ND	ND
122	bta-miR-1468-5p	370.599	858.586	2241.04	353.069	392.97	1694.88	1340.11	531.569	1012.99	704.306	902.739	331.825	709.369	294.557	398.998	301.828		837.8	284.332	1120.66	193.33	504.359	238.234
123	bta-miR-146a-5p	2625.08	1899.22	1019.79	5339.49	894.964	4982.28	639.804	92.2109	184.704	1953.24	211.989	5128.21	1396.26	3021.83	1594.32	3851.61		8147.71	9343.62	1886.85	3827.94	5423.41	3768.16
124	bta-miR-146b-5p	21.6183	8.22175	8.91424	16.2955	4.88162	45.2756	11.586	3.2545	4.329	19.9601	3.96983	12.5691	4.21408	20.933	18.3639	16.835		37.7209	57.4713	19.3483	14.4998	14.5289	43.5793
125	bta-miR-147-3p	12.3533	1.17454	ND	21.7273	3.25441	11.811	3.862	ND	ND	19.9601	0.793966	7.54148	2.80938	22.4282	5.00835	8.41751		ND	9.07441	5.41754	4.83325	8.3022	46.4846
126	bta-miR-148a-3p	21883.9	30640.1	26052.8	20602.9	7301.28	57259.8	34476.1	2607.94	9971.14	25577.4	12118.3	16236.8	15214.2	21610.3	15080.1	17352.1		32833	38248.6	12084.2	42849.2	19140.7	19867.8
127	bta-miR-148b-3p	1664.61	1727.74	1683.01	1700.16	650.883	3594.49	1551.24	290.736	473.304	1870.54	751.886	1754.65	1271.25	1421.95	1228.71	1940.84		3797.9	3248.64	1785.47	2322.38	2847.65	1516.56
128	bta-miR-148d-5p	ND	ND	ND	5.43183	ND	ND	ND	ND	ND	ND	ND	ND	ND	ND	ND	ND		ND	ND	ND	ND	ND	ND
129	bta-miR-149-5p	3.08833	1.17454	ND	10.8637	0.813603	1.9685	ND	ND	ND	2.85144	ND	12.5691	1.40469	ND	ND	1.2025		1.98531	3.0248	2.3218	2.41663	2.07555	2.90529
130	bta-miR-150-5p	62140.2	58778.5	59561.4	90239	23168.2	87021.7	43671.5	9983.73	24798	50655.8	20080.2	70668.7	65760.6	60345.4	39470.8	62976.2		63845.5	241391	105149	106660	110336	100080
131	bta-miR-151-3p	2183.45	1058.26	1012.66	1933.73	293.711	6374.02	978.373	144.283	239.538	1625.32	433.505	3255.4	1015.59	2908.19	1090.15	2267.92		3694.66	4340.59	1969.66	3484.78	2779.16	3031.67
132	bta-miR-151-5p	5673.26	2326.76	1870.21	5583.92	661.46	7179.13	1204.94	389.455	658.009	2081.55	1022.63	9992.46	1871.05	7849.88	3606.01	6732.8		8703.59	12813.1	4563.11	8844.85	9375.26	7947.41
133	bta-miR-152-3p	40.1482	8.22175	26.7427	5.43183	12.2041	1.9685	7.724	6.509	8.65801	19.9601	3.96983	5.02765	2.80938	23.9234	15.025	1.2025		13.8972	ND	5.41754	2.41663	8.3022	5.81058
134	bta-miR-153-3p	ND	ND	ND	ND	ND	ND	ND	ND	ND	2.85144	ND	2.51383	1.40469	ND	1.66945	ND		ND	ND	ND	ND	ND	1.45264
135	bta-miR-154c-3p	ND	ND	ND	ND	ND	15.748	ND	ND	ND	ND	ND	5.02765	1.40469	ND	ND	ND		ND	ND	ND	ND	2.07555	ND
136	bta-miR-155-5p	1343.42	2488.84	2720.63	2167.3	1039.79	13175.2	1674.82	614.016	962.482	1619.62	1337.83	1732.03	4259.03	1441.39	858.097	1867.48		3700.62	1787.66	5958.52	2943.45	2368.2	2424.46
137	bta-miR-1584-3p	ND	ND	ND	ND	ND	ND	ND	ND	ND	ND	ND	ND	ND	1.49522	ND	ND		ND	3.0248	ND	ND	ND	ND
138	bta-miR-15a-5p	4150.71	4066.24	2966.66	3753.39	2982.67	3602.36	2959.58	3035.37	3356.42	3264.9	2922.59	4798.89	3294	4212.02	4697.83	4357.86		5215.41	2755.6	3788.41	5111.16	4364.88	5607.21
139	bta-miR-15b-5p	1198.27	1020.67	1576.04	956.002	1137.42	1736.22	1150.88	1352.79	1099.57	1174.79	766.971	1206.64	1257.2	738.636	871.452	1089.47		1213.02	1321.84	1001.47	935.234	1029.47	871.586
140	bta-miR-16a-5p	10000	10000	10000	10000	10000	10000	10000	10000	10000	10000	10000	10000	10000	10000	10000	10000		10000	10000	10000	10000	10000	10000
141	bta-miR-16b-5p	15225.4	6361.29	11941.5	13530.7	10174.9	21049.2	9373.07	10278.8	7772.01	11254.6	6400.95	18250.4	11347.1	10207.8	10485.8	10626.5		16154.5	13242.6	15214.8	14850.2	13019.9	16718.5
142	bta-miR-17-3p	55.5899	35.2361	33.8741	54.3183	18.7129	61.0236	15.448	8.67867	14.43	39.9202	13.4974	95.5254	16.8563	70.2751	63.4391	44.4925		103.236	48.3969	40.2446	67.6655	35.2844	82.8007
143	bta-miR-17-5p	1111.8	508.574	779.105	885.388	455.618	958.661	489.186	320.026	311.688	707.157	252.481	985.42	504.284	953.947	656.093	791.246		1367.88	813.672	541.754	1133.4	695.309	903.544
144	bta-miR-1814c-5p	12.3533	1.17454	3.5657	5.43183	0.813603	9.84252	2.57467	ND	1.443	11.4058	ND	2.51383	ND	1.49522	5.00835	7.21501		7.94123	9.07441	1.54787	9.66651	4.1511	1.45264
145	bta-miR-181-5p	ND	387.597	ND	ND	ND	ND	ND	ND	ND	ND	ND	ND	ND	ND	ND	ND		ND	ND	ND	ND	ND	ND
146	bta-miR-181a-5p	47297.7	16314.3	13387.4	47251.5	18395.6	974904	24378.2	4613.8	3756.13	91497	14222.3	154062	155377	18072.7	2899.83	12717.7		46172.3	16255.3	55597.9	15319	56255.7	23057.8
147	bta-miR-181b-5p	1256.95	ND	299.519	733.297	447.482	32468.5	523.944	170.319	98.1241	2403.76	401.747	3715.43	4573.68	515.849	83.4725	223.665		1034.35	499.093	1420.17	451.909	1280.61	675.479
148	bta-miR-181c-5p	281.038	123.326	46.3541	190.114	77.2923	1614.17	136.457	34.7147	33.189	213.858	87.3362	492.71	307.627	325.957	46.7446	157.528		222.355	57.4713	332.018	144.998	230.386	265.834
149	bta-miR-181d-5p	61.7665	23.4907	7.1314	ND	8.13603	535.433	14.1607	2.16967	8.65801	65.5831	10.3216	75.4148	60.4017	16.4474	ND	12.025		27.7943	24.1984	56.4972	2.41663	22.8311	20.337
150	bta-miR-182-5p	6.17665	2.34907	8.91424	10.8637	2.44081	9.84252	3.862	ND	ND	ND	1.58793	2.51383	7.02346	2.99043	3.3389	2.405		11.9119	3.0248	7.73934	2.41663	6.22665	4.35793
151	bta-miR-183-5p	ND	ND	ND	5.43183	ND	5.90551	ND	ND	ND	ND	ND	2.51383	2.80938	ND	ND	ND		1.98531	15.124	0.773934	ND	ND	ND
152	bta-miR-1839-5p	135.886	236.082	347.656	157.523	79.7331	551.181	205.973	36.8844	89.4661	171.086	160.381	175.968	175.586	146.531	121.87	132.275		406.988	27.2232	212.832	120.831	234.537	178.675
153	bta-miR-1842-5p	27.7949	7.04722	7.1314	32.591	1.62721	45.2756	6.43666	ND	ND	5.70288	0.793966	20.1106	1.40469	37.3804	1.66945	3.6075		29.7796	21.1736	8.51327	16.9164	12.4533	23.2423
154	bta-miR-1843-5p	ND	ND	ND	ND	ND	ND	ND	ND	ND	ND	ND	ND	ND	1.49522	ND	ND		ND	ND	ND	ND	ND	ND
155	bta-miR-184-3p	ND	ND	5.34855	ND	ND	ND	ND	ND	ND	ND	ND	ND	ND	ND	ND	ND		ND	ND	ND	ND	ND	ND
156	bta-miR-185-5p	148.24	101.01	65.9654	152.091	36.6122	110.236	100.412	14.1028	53.3911	88.3946	76.2207	145.802	53.3783	167.464	101.836	328.283		172.722	93.7689	107.577	159.497	184.724	136.549
157	bta-miR-186-5p	14292.8	3204.13	2528.08	19331.9	949.475	10580.7	3308.44	251.681	554.113	7773.03	995.633	21111.1	2059.28	18358.3	12075.1	20850.2		29724	25474.9	4416.07	22600.3	27455.4	30739.4
158	bta-miR-187-3p	ND	ND	ND	ND	ND	ND	ND	ND	ND	ND	ND	ND	ND	ND	1.66945	1.2025		ND	ND	ND	ND	ND	1.45264
159	bta-miR-188-5p	ND	3.52361	ND	ND	ND	ND	5.14933	ND	1.443	ND	2.3819	10.0553	1.40469	2.99043	ND	ND		1.98531	3.0248	4.6436	2.41663	ND	2.90529
160	bta-miR-18a-5p	43.2366	39.9342	41.0055	65.182	39.053	68.8976	34.758	20.6118	36.075	54.1774	18.2612	67.8733	54.783	82.2368	28.3806	87.7826		99.2654	93.7689	59.5929	120.831	51.8888	95.8745
161	bta-miR-18b-5p	3.08833	3.52361	3.5657	ND	4.06802	7.87402	2.57467	6.509	ND	2.85144	ND	12.5691	4.21408	4.48565	ND	2.405		15.8825	15.124	6.96541	7.24988	14.5289	20.337
162	bta-miR-190a-5p	6.17665	ND	ND	ND	1.62721	ND	ND	ND	ND	ND	ND	ND	ND	ND	1.66945	ND		1.98531	ND	ND	ND	2.07555	4.35793
163	bta-miR-190b-5p	6.17665	3.52361	14.2628	27.1592	4.06802	41.3386	9.01133	2.16967	4.329	8.55432	7.14569	7.54148	2.80938	4.48565	5.00835	30.0625		37.7209	21.1736	17.0265	16.9164	10.3778	20.337
164	bta-miR-191-5p	94465.7	9207.19	11231.9	150081	3309.74	46299.2	6808.7	1106.53	2024.53	33704	3324.34	136179	5856.16	135737	75377.3	128813		249533	462465	13006	160732	184961	148501
165	bta-miR-191b-5p	6.17665	2.34907	1.78285	21.7273	0.813603	ND	ND	ND	ND	5.70288	ND	17.5968	ND	31.3995	6.6778	20.4425		19.8531	114.943	6.19147	33.8328	16.6044	14.5264
166	bta-miR-192-5p	5960.47	10856.2	11203.4	6572.51	6219.18	25763.8	9236.61	4172.27	5847.04	9081.84	6961.49	7581.7	11212.2	6276.91	4617.7	6069.02		14407.4	14969.8	16545.9	8204.45	9470.73	6843.4
167	bta-miR-193a-3p	58.6782	10.5708	21.3942	21.7273	4.88162	13.7795	10.2987	2.16967	7.21501	51.3259	3.17586	42.735	4.21408	53.8278	95.1586	38.48		15.8825	6.04961	5.41754	24.1663	22.8311	31.9582
168	bta-miR-193a-5p	12.3533	7.04722	8.91424	5.43183	2.44081	1.9685	3.862	ND	2.886	2.85144	1.58793	12.5691	1.40469	5.98086	11.6861	9.62001		7.94123	12.0992	2.3218	2.41663	2.07555	1.45264
169	bta-miR-193b-3p	571.34	38.7597	82.0111	858.229	43.121	204.724	99.1246	5.42417	25.974	558.882	30.9647	397.185	21.0704	781.998	534.224	734.728		853.683	644.283	17.0265	434.993	774.18	431.435
170	bta-miR-194-5p	169.858	183.228	151.542	304.183	113.091	411.417	130.021	54.2417	62.0491	285.144	79.3966	289.09	179.801	198.864	160.267	305.435		516.18	238.959	448.108	362.494	363.221	358.803
171	bta-miR-1949-3p	12.3533	1.17454	10.6971	10.8637	14.6449	1.9685	3.862	8.67867	10.101	8.55432	6.35173	22.6244	9.83284	1.49522	5.00835	1.2025		5.95593	6.04961	2.3218	7.24988	10.3778	7.26322
172	bta-miR-194b-3p	3.08833	ND	ND	ND	1.62721	ND	2.57467	ND	1.443	ND	ND	2.51383	ND	5.98086	3.3389	1.2025		ND	ND	1.54787	ND	ND	1.45264
173	bta-miR-195-5p	21.6183	8.22175	12.4799	16.2955	3.25441	21.6535	ND	2.16967	4.329	2.85144	3.17586	20.1106	8.42815	16.4474	15.025	22.8475		11.9119	63.5209	12.3829	38.666	18.68	15.9791
174	bta-miR-196a-5p	ND	1.17454	1.78285	ND	ND	ND	1.28733	ND	ND	ND	0.793966	ND	ND	ND	ND	ND		ND	ND	2.3218	ND	ND	ND
175	bta-miR-196b-5p	ND	2.34907	ND	ND	ND	17.7165	ND	ND	ND	2.85144	ND	2.51383	ND	5.98086	1.66945	2.405		ND	ND	0.773934	7.24988	6.22665	1.45264
176	bta-miR-197-3p	830.76	467.465	843.288	1042.91	377.512	1248.03	538.105	260.36	658.009	439.122	439.857	801.911	862.481	669.856	472.454	1332.37		855.668	3977.62	1319.56	1350.89	1259.86	1047.36
177	bta-miR-199a-3p	ND	9.39629	8.91424	5.43183	4.06802	19.685	3.862	5.42417	ND	2.85144	6.35173	10.0553	12.6422	8.97129	ND	12.025		29.7796	ND	19.3483	16.9164	16.6044	5.81058
178	bta-miR-199a-5p	ND	2.34907	ND	5.43183	ND	5.90551	1.28733	ND	ND	ND	ND	5.02765	ND	2.99043	1.66945	2.405		ND	3.0248	1.54787	ND	ND	ND
179	bta-miR-199b-5p	ND	ND	1.78285	ND	ND	ND	ND	ND	ND	ND	ND	ND	ND	1.49522	ND	ND		ND	3.0248	ND	ND	ND	ND
180	bta-miR-199c-3p	ND	ND	ND	ND	ND	ND	ND	ND	ND	ND	ND	ND	ND	ND	ND	1.2025		1.98531	ND	ND	ND	ND	ND
181	bta-miR-19a-3p	98.8264	72.8212	48.1369	86.9093	85.4284	110.236	109.423	47.7327	70.7071	136.869	22.231	135.747	101.138	68.7799	93.4891	103.415		297.796	420.448	25.5398	120.831	97.5509	123.475
182	bta-miR-19b-3p	1386.66	1250.88	964.521	847.366	1226.91	1480.31	1616.89	774.571	1043.29	1996.01	559.746	1435.39	1386.43	882.177	1340.57	1618.57		2289.06	2619.48	564.198	1292.9	1394.77	1253.63
183	bta-miR-200b-3p	3.08833	ND	5.34855	ND	0.813603	3.93701	ND	1.08483	2.886	5.70288	0.793966	12.5691	2.80938	1.49522	ND	1.2025		1.98531	9.07441	0.773934	4.83325	ND	1.45264
184	bta-miR-200c-3p	18.53	9.39629	46.3541	38.0228	13.0177	57.0866	25.7467	8.67867	15.873	22.8115	17.4672	37.7074	22.4751	14.9522	25.0417	20.4425		53.6033	90.7441	38.6967	28.9995	41.511	26.1476
185	bta-miR-204-5p	27.7949	19.9671	14.2628	10.8637	0.813603	43.3071	3.862	23.8663	5.77201	ND	14.2914	25.1383	21.0704	384.27	1.66945	103.415		19.8531	9.07441	53.4014	217.496	ND	36.3161
186	bta-miR-208b-3p	ND	2.34907	ND	ND	ND	ND	ND	1.08483	ND	ND	ND	ND	ND	ND	ND	ND		ND	ND	ND	ND	ND	ND
187	bta-miR-20a-5p	1383.57	586.093	736.317	684.411	543.487	883.858	643.666	222.391	357.864	952.381	243.748	980.392	358.196	873.206	849.75	841.751		1651.78	1085.9	320.409	911.068	614.363	675.479
188	bta-miR-20b-5p	114.268	42.2833	110.537	130.364	64.2747	200.787	52.7806	37.9692	20.202	79.8403	33.3466	186.023	106.757	49.3421	51.7529	92.5926		214.413	108.893	72.7498	118.415	122.457	139.454
189	bta-miR-210-3p	256.331	331.219	738.099	228.137	255.471	673.228	401.648	175.743	216.45	444.825	213.577	289.09	235.988	252.691	298.831	355.94		746.476	142.166	264.685	258.579	332.088	270.192
190	bta-miR-211-5p	12.3533	ND	ND	ND	ND	3.93701	3.862	1.08483	1.443	ND	ND	7.54148	2.80938	2.99043	3.3389	13.2275		ND	6.04961	8.51327	14.4998	14.5289	4.35793
191	bta-miR-212-5p	ND	1.17454	ND	5.43183	0.813603	3.93701	1.28733	ND	1.443	ND	ND	2.51383	ND	ND	ND	2.405		1.98531	9.07441	1.54787	2.41663	4.1511	1.45264
192	bta-miR-21-3p	37.0599	79.8685	90.9253	76.0456	39.8666	265.748	42.482	17.3573	24.531	79.8403	34.1405	115.636	75.8534	367.823	98.4975	103.415		162.795	18.1488	183.422	152.247	31.1333	248.402
193	bta-miR-215-5p	138.975	239.605	374.398	266.16	281.507	283.465	180.227	126.926	256.854	313.658	217.547	218.703	283.748	128.589	215.359	168.35		569.784	583.787	350.592	328.661	224.159	135.096
194	bta-miR-21-5p	34437.9	57218.7	55582.1	31428.6	33874.4	96655.5	45060.5	25940.6	25855.7	36652.4	29012.3	31988.4	55431.9	32398.3	27313.9	36791.7		68777	17982.5	93071.7	53052.2	41978	62087.4
195	bta-miR-218-5p	ND	ND	1.78285	ND	ND	1.9685	ND	2.16967	ND	ND	ND	ND	1.40469	4.48565	ND	1.2025		ND	ND	ND	ND	ND	ND
196	bta-miR-219b-3p	ND	ND	ND	ND	2.44081	1.9685	ND	ND	ND	ND	0.793966	5.02765	ND	1.49522	ND	1.2025		3.97062	ND	3.09574	2.41663	ND	ND
197	bta-miR-221-3p	772.082	588.443	495.632	977.729	107.396	1568.9	293.512	52.072	88.0231	447.676	124.653	1189.04	383.481	1647.73	565.943	1569.26		2789.36	1291.59	1424.04	2315.13	1874.22	1962.52
198	bta-miR-222-3p	179.123	73.9958	14.2628	54.3183	8.13603	122.047	32.1833	1.08483	4.329	25.663	10.3216	175.968	42.1408	201.854	40.0668	113.035		131.03	517.241	104.481	316.578	159.817	379.14
199	bta-miR-223-3p	299.568	41.1088	7.1314	86.9093	9.76324	206.693	78.5273	17.3573	14.43	91.2461	15.8793	125.691	39.3314	1392.05	68.4474	323.473		136.986	223.835	109.125	1019.82	116.231	720.511
200	bta-miR-22-3p	20855.5	14223.6	11691.9	32982.1	4829.55	38513.8	9290.68	1846.39	3066.38	16053.6	5373.56	37554	11539.5	40886.7	18192	44574.3		57208.7	30650.3	21340.5	53233.4	61409.3	43975.9
201	bta-miR-224-5p	ND	ND	ND	ND	ND	ND	ND	ND	ND	ND	ND	ND	ND	2.99043	ND	ND		ND	ND	ND	ND	ND	ND
202	bta-miR-22-5p	12.3533	ND	ND	32.591	ND	7.87402	ND	ND	ND	2.85144	ND	12.5691	ND	29.9043	8.34725	42.0875		25.809	45.3721	0.773934	65.2489	51.8888	42.1267
203	bta-miR-2284a-5p	ND	ND	ND	ND	ND	ND	ND	ND	ND	ND	ND	2.51383	ND	ND	ND	ND		ND	3.0248	ND	4.83325	2.07555	ND
204	bta-miR-2284aa-5p	64.8548	8.22175	ND	32.591	0.813603	7.87402	3.862	ND	1.443	28.5144	4.7638	130.719	1.40469	159.988	65.1085	161.135		289.855	69.5705	3.86967	137.748	95.4753	187.391
205	bta-miR-2284ab-5p	37.0599	1.17454	ND	5.43183	ND	1.9685	ND	ND	ND	2.85144	ND	15.083	ND	40.3708	11.6861	36.075		43.6768	6.04961	ND	21.7496	22.8311	30.5055
206	bta-miR-2284ac-5p	ND	ND	ND	ND	ND	ND	ND	ND	ND	ND	ND	ND	ND	1.49522	ND	ND		ND	ND	ND	ND	ND	ND
207	bta-miR-2284b-5p	ND	ND	ND	ND	ND	ND	ND	ND	ND	ND	ND	2.51383	ND	1.49522	ND	2.405		ND	ND	ND	ND	ND	1.45264
208	bta-miR-2284c-5p	ND	ND	ND	5.43183	ND	1.9685	ND	ND	ND	ND	0.793966	ND	ND	ND	ND	6.01251		1.98531	3.0248	0.773934	ND	4.1511	1.45264
209	bta-miR-2284d-5p	ND	ND	ND	ND	ND	ND	ND	ND	ND	ND	ND	5.02765	ND	5.98086	10.0167	8.41751		13.8972	ND	ND	7.24988	2.07555	4.35793
210	bta-miR-2284e-5p	ND	ND	ND	ND	ND	ND	ND	ND	ND	ND	ND	ND	ND	ND	ND	1.2025		ND	ND	ND	ND	ND	ND
211	bta-miR-2284f-5p	3.08833	1.17454	ND	ND	ND	ND	ND	ND	ND	ND	ND	2.51383	ND	ND	1.66945	2.405		ND	ND	ND	2.41663	2.07555	ND
212	bta-miR-2284g-5p	ND	ND	ND	ND	ND	ND	ND	ND	ND	ND	ND	ND	ND	ND	ND	1.2025		1.98531	ND	ND	ND	2.07555	1.45264
213	bta-miR-2284j-5p	ND	1.17454	ND	ND	ND	5.90551	ND	ND	ND	2.85144	ND	ND	ND	2.99043	ND	2.405		5.95593	6.04961	0.773934	ND	4.1511	17.4317
214	bta-miR-2284k-5p	12.3533	ND	ND	10.8637	ND	ND	ND	ND	ND	ND	ND	17.5968	ND	19.4378	20.0334	21.645		29.7796	6.04961	ND	9.66651	18.68	10.1685
215	bta-miR-2284l-5p	ND	ND	ND	ND	ND	ND	ND	ND	ND	ND	ND	ND	ND	ND	1.66945	ND		ND	ND	ND	ND	ND	ND
216	bta-miR-2284m-5p	9.26498	ND	ND	ND	ND	ND	ND	ND	ND	ND	ND	ND	ND	2.99043	3.3389	ND		3.97062	ND	ND	ND	2.07555	1.45264
217	bta-miR-2284n-5p	ND	ND	ND	ND	ND	ND	ND	ND	ND	ND	ND	ND	ND	ND	ND	ND		ND	ND	ND	ND	2.07555	ND
218	bta-miR-2284o-5p	ND	ND	ND	ND	ND	ND	ND	ND	ND	ND	ND	ND	ND	ND	ND	ND		ND	ND	ND	ND	ND	1.45264
219	bta-miR-2284p-5p	ND	ND	ND	ND	ND	ND	1.28733	ND	ND	ND	ND	ND	ND	ND	ND	ND		ND	ND	ND	ND	ND	1.45264
220	bta-miR-2284R-5p	ND	ND	ND	ND	ND	ND	ND	ND	ND	5.70288	0.793966	ND	ND	ND	ND	ND		ND	ND	ND	ND	ND	ND
221	bta-miR-2284s-5p	ND	ND	ND	ND	ND	ND	ND	ND	ND	ND	ND	ND	ND	ND	ND	ND		ND	ND	ND	ND	ND	1.45264
222	bta-miR-2284u-3p	ND	ND	ND	ND	ND	ND	ND	ND	ND	ND	ND	ND	ND	ND	ND	ND		3.97062	ND	ND	2.41663	ND	ND
223	bta-miR-2284v-3p	ND	ND	ND	ND	ND	ND	ND	ND	ND	ND	ND	ND	ND	ND	ND	ND		ND	ND	ND	ND	ND	1.45264
224	bta-miR-2284w-5p	126.621	3.52361	ND	184.682	2.44081	7.87402	5.14933	ND	ND	11.4058	ND	165.913	ND	109.151	78.4641	155.123		448.68	105.868	3.86967	142.581	174.346	117.664
225	bta-miR-2284x-5p	2958.62	5.87268	16.0456	2819.12	4.88162	37.4016	21.8847	1.08483	ND	57.0288	6.35173	2966.31	7.02346	2843.9	2702.84	4247.23		7431.01	1527.53	20.8962	2672.79	4487.34	2755.67
226	bta-miR-2284y-5p	67.9432	1.17454	ND	65.182	ND	1.9685	ND	ND	ND	ND	ND	72.901	ND	71.7703	71.7863	90.1876		166.766	48.3969	ND	62.8323	105.853	52.2952
227	bta-miR-2284z-5p	333.539	5.87268	3.5657	239.001	0.813603	11.811	1.28733	ND	ND	17.1086	ND	457.516	ND	479.964	367.279	481		819.932	166.364	3.09574	389.077	361.146	289.076
228	bta-miR-2285a-3p	ND	ND	ND	ND	ND	ND	ND	ND	ND	ND	ND	ND	ND	ND	ND	1.2025		ND	ND	ND	ND	ND	ND
229	bta-miR-2285a-5p	ND	ND	ND	ND	ND	ND	ND	ND	ND	ND	ND	2.51383	ND	ND	ND	ND		ND	ND	ND	ND	ND	ND
230	bta-miR-2285aa-3p	40.1482	32.887	64.1826	81.4775	18.7129	173.228	25.7467	3.2545	2.886	96.949	10.3216	113.122	21.0704	47.8469	53.4224	97.4026		283.899	36.2976	20.1223	70.0822	87.1731	87.1586
231	bta-miR-2285ab-3p	ND	1.17454	3.5657	5.43183	ND	5.90551	ND	ND	1.443	5.70288	ND	2.51383	ND	ND	3.3389	1.2025		5.95593	ND	ND	ND	6.22665	ND
232	bta-miR-2285ac-3p	3.08833	ND	ND	ND	ND	ND	ND	ND	ND	ND	ND	2.51383	ND	ND	ND	1.2025		1.98531	ND	ND	ND	ND	ND
233	bta-miR-2285ad-3p	3.08833	ND	ND	ND	ND	ND	ND	ND	ND	ND	ND	2.51383	ND	1.49522	ND	2.405		1.98531	3.0248	ND	4.83325	6.22665	1.45264
234	bta-miR-2285ae-5p	ND	ND	ND	ND	ND	ND	ND	ND	ND	ND	ND	ND	ND	1.49522	ND	ND		ND	ND	ND	ND	ND	ND
235	bta-miR-2285af-5p	ND	ND	ND	ND	ND	ND	ND	ND	ND	ND	ND	ND	ND	ND	1.66945	ND		ND	ND	ND	ND	ND	ND
236	bta-miR-2285ai-5p	ND	ND	ND	ND	ND	ND	ND	ND	ND	ND	ND	ND	ND	1.49522	ND	ND		ND	ND	ND	ND	ND	ND
237	bta-miR-2285aj-5p	46.3249	ND	ND	81.4775	ND	15.748	1.28733	ND	1.443	5.70288	0.793966	27.6521	1.40469	26.9139	36.7279	56.5176		91.3242	30.248	0.773934	48.3325	51.8888	36.3161
238	bta-miR-2285ak-5p	ND	ND	ND	ND	ND	ND	ND	ND	ND	ND	ND	ND	ND	2.99043	ND	ND		1.98531	ND	ND	4.83325	ND	ND
239	bta-miR-2285al-5p	ND	ND	ND	ND	ND	ND	ND	ND	ND	ND	ND	2.51383	ND	1.49522	ND	1.2025		ND	3.0248	ND	2.41663	ND	ND
240	bta-miR-2285am-5p	9.26498	1.17454	7.1314	21.7273	2.44081	3.93701	2.57467	ND	ND	5.70288	1.58793	30.1659	1.40469	16.4474	15.025	13.2275		23.8237	24.1984	3.09574	31.4161	6.22665	18.8844
241	bta-miR-2285an-3p	ND	ND	ND	ND	ND	ND	ND	ND	ND	ND	ND	ND	ND	ND	ND	ND		ND	9.07441	ND	ND	ND	1.45264
242	bta-miR-2285ao-3p	ND	ND	ND	ND	ND	ND	ND	ND	ND	ND	ND	ND	ND	ND	ND	ND		1.98531	ND	ND	ND	ND	ND
243	bta-miR-2285ap-3p	ND	ND	ND	ND	ND	ND	ND	ND	ND	ND	ND	2.51383	ND	ND	ND	1.2025		3.97062	3.0248	ND	ND	ND	ND
244	bta-miR-2285ar-3p	9.26498	ND	ND	16.2955	ND	ND	ND	ND	ND	2.85144	ND	5.02765	ND	7.47608	8.34725	3.6075		ND	12.0992	ND	7.24988	8.3022	10.1685
245	bta-miR-2285as-3p	3.08833	1.17454	3.5657	5.43183	ND	1.9685	1.28733	ND	ND	2.85144	1.58793	5.02765	ND	1.49522	3.3389	1.2025		ND	ND	0.773934	9.66651	2.07555	7.26322
246	bta-miR-2285at-3p	ND	ND	ND	ND	ND	ND	ND	ND	ND	ND	ND	5.02765	ND	ND	ND	ND		ND	6.04961	ND	ND	2.07555	ND
247	bta-miR-2285au-5p	40.1482	1.17454	ND	70.6138	0.813603	3.93701	1.28733	ND	ND	5.70288	0.793966	125.691	ND	40.3708	31.7195	98.6051		168.751	24.1984	2.3218	57.999	74.7198	43.5793
248	bta-miR-2285av-5p	83.3848	ND	ND	54.3183	ND	ND	ND	ND	ND	ND	ND	62.8457	1.40469	76.256	73.4558	97.4026		178.678	24.1984	0.773934	67.6655	124.533	94.4218
249	bta-miR-2285aw-3p	ND	ND	ND	ND	ND	ND	ND	ND	ND	ND	ND	2.51383	ND	1.49522	ND	ND		ND	ND	ND	ND	ND	1.45264
250	bta-miR-2285ax-3p	ND	ND	ND	ND	ND	1.9685	ND	ND	ND	ND	ND	ND	ND	ND	ND	1.2025		5.95593	ND	ND	ND	ND	ND
251	bta-miR-2285ay-3p	ND	ND	ND	ND	ND	ND	1.28733	ND	ND	ND	ND	2.51383	ND	ND	ND	ND		1.98531	ND	ND	2.41663	2.07555	ND
252	bta-miR-2285b-3p	52.5015	15.269	12.4799	10.8637	1.62721	29.5276	19.31	ND	7.21501	19.9601	6.35173	35.1936	ND	19.4378	28.3806	19.24		180.663	21.1736	10.0611	21.7496	45.6621	39.2214
253	bta-miR-2285ba-3p	ND	ND	1.78285	5.43183	0.813603	ND	ND	ND	ND	2.85144	ND	7.54148	ND	ND	ND	9.62001		15.8825	3.0248	0.773934	2.41663	6.22665	1.45264
254	bta-miR-2285bc-3p	33.9716	1.17454	3.5657	16.2955	1.62721	3.93701	1.28733	ND	ND	2.85144	0.793966	47.7627	1.40469	25.4187	20.0334	16.835		29.7796	226.86	0.773934	33.8328	22.8311	37.7687
255	bta-miR-2285bd-3p	80.2965	3.52361	1.78285	108.637	0.813603	9.84252	3.862	ND	ND	14.2572	0.793966	65.3595	1.40469	85.2273	80.1336	37.2775		7.94123	208.711	3.09574	57.999	141.137	97.3271
256	bta-miR-2285be-3p	3.08833	ND	ND	ND	ND	ND	ND	ND	ND	ND	ND	ND	ND	ND	ND	ND		ND	ND	ND	ND	ND	ND
257	bta-miR-2285bf-3p	15.4416	2.34907	ND	10.8637	1.62721	7.87402	ND	ND	ND	5.70288	0.793966	10.0553	ND	11.9617	11.6861	24.05		29.7796	33.2728	ND	12.0831	16.6044	15.9791
258	bta-miR-2285bg-3p	ND	ND	ND	ND	ND	ND	ND	ND	ND	ND	ND	ND	ND	ND	ND	1.2025		ND	ND	ND	ND	ND	ND
259	bta-miR-2285bh-5p	ND	ND	ND	ND	ND	ND	ND	ND	ND	ND	ND	ND	ND	2.99043	5.00835	3.6075		7.94123	3.0248	ND	ND	ND	4.35793
260	bta-miR-2285bj-3p	ND	1.17454	ND	ND	ND	ND	ND	ND	ND	ND	ND	ND	ND	ND	ND	ND		ND	ND	ND	ND	ND	ND
261	bta-miR-2285bk-5p	ND	ND	ND	ND	ND	ND	ND	ND	ND	ND	ND	ND	ND	1.49522	ND	ND		ND	ND	ND	ND	ND	ND
262	bta-miR-2285bl-3p	142.063	9.39629	28.5256	200.978	4.06802	66.9291	10.2987	1.08483	1.443	54.1774	5.55776	191.051	5.61877	122.608	115.192	176.768		367.282	72.5953	11.609	181.247	228.311	180.128
263	bta-miR-2285bm-3p	ND	ND	ND	ND	ND	ND	ND	ND	ND	ND	ND	ND	ND	ND	ND	ND		1.98531	ND	ND	ND	ND	ND
264	bta-miR-2285bn-3p	55.5899	4.69814	1.78285	65.182	4.06802	19.685	6.43666	ND	ND	19.9601	4.7638	100.553	4.21408	37.3804	51.7529	86.5801		131.03	278.282	4.6436	101.498	89.2487	85.706
265	bta-miR-2285bo-5p	ND	ND	ND	5.43183	ND	ND	ND	ND	ND	ND	0.793966	ND	ND	1.49522	3.3389	1.2025		ND	ND	ND	2.41663	4.1511	ND
266	bta-miR-2285bp-3p	3.08833	1.17454	ND	ND	ND	1.9685	ND	ND	ND	ND	ND	2.51383	ND	ND	ND	ND		5.95593	ND	0.773934	ND	ND	1.45264
267	bta-miR-2285bq-3p	ND	ND	ND	ND	ND	ND	ND	ND	ND	ND	ND	ND	ND	ND	ND	ND		ND	ND	ND	ND	2.07555	ND
268	bta-miR-2285bR-3p	24.7066	1.17454	ND	16.2955	1.62721	ND	2.57467	ND	1.443	8.55432	ND	20.1106	ND	4.48565	20.0334	18.0375		43.6768	15.124	0.773934	9.66651	14.5289	11.6212
269	bta-miR-2285bs-3p	ND	ND	ND	ND	0.813603	ND	ND	ND	ND	ND	ND	ND	ND	1.49522	1.66945	1.2025		ND	ND	0.773934	ND	2.07555	ND
270	bta-miR-2285bt-5p	18.53	8.22175	12.4799	10.8637	1.62721	35.4331	1.28733	ND	4.329	14.2572	2.3819	35.1936	4.21408	11.9617	20.0334	22.8475		97.2801	18.1488	8.51327	28.9995	37.3599	34.8635
271	bta-miR-2285bu-3p	6.17665	2.34907	5.34855	21.7273	4.06802	13.7795	ND	ND	ND	5.70288	4.7638	12.5691	8.42815	13.4569	5.00835	13.2275		23.8237	24.1984	6.19147	12.0831	20.7555	17.4317
272	bta-miR-2285bv-3p	ND	ND	ND	5.43183	ND	ND	ND	ND	ND	ND	ND	2.51383	ND	ND	1.66945	1.2025		ND	ND	ND	ND	ND	ND
273	bta-miR-2285bw-3p	ND	ND	ND	ND	ND	ND	ND	ND	ND	ND	ND	ND	ND	ND	ND	1.2025		ND	ND	ND	ND	ND	ND
274	bta-miR-2285by-5p	ND	ND	ND	ND	ND	ND	ND	ND	ND	ND	ND	2.51383	ND	1.49522	1.66945	1.2025		1.98531	ND	ND	2.41663	ND	ND
275	bta-miR-2285bz-5p	3.08833	2.34907	ND	ND	ND	ND	1.28733	ND	1.443	2.85144	ND	5.02765	ND	8.97129	6.6778	4.81		5.95593	ND	1.54787	2.41663	ND	1.45264
276	bta-miR-2285c-3p	3.08833	ND	ND	ND	ND	ND	ND	ND	ND	ND	ND	2.51383	ND	2.99043	ND	ND		1.98531	ND	ND	ND	ND	ND
277	bta-miR-2285ca-3p	ND	ND	ND	5.43183	ND	3.93701	ND	ND	ND	ND	ND	ND	1.40469	1.49522	1.66945	3.6075		1.98531	ND	ND	4.83325	2.07555	1.45264
278	bta-miR-2285cc-3p	3.08833	1.17454	ND	10.8637	ND	1.9685	1.28733	ND	ND	ND	ND	10.0553	ND	7.47608	3.3389	7.21501		23.8237	21.1736	0.773934	7.24988	8.3022	10.1685
279	bta-miR-2285cd-3p	ND	ND	ND	ND	ND	1.9685	1.28733	ND	ND	5.70288	ND	ND	ND	ND	1.66945	3.6075		ND	ND	ND	ND	4.1511	2.90529
280	bta-miR-2285ce-3p	67.9432	25.8398	17.8285	108.637	8.13603	57.0866	29.6087	ND	8.65801	54.1774	7.14569	113.122	5.61877	112.141	88.4808	179.173		202.501	151.24	34.827	181.247	222.084	193.202
281	bta-miR-2285ci-3p	ND	ND	3.5657	ND	ND	ND	ND	ND	ND	ND	0.793966	ND	ND	ND	1.66945	ND		1.98531	ND	ND	ND	ND	ND
282	bta-miR-2285cj-3p	9.26498	1.17454	ND	21.7273	1.62721	9.84252	1.28733	ND	ND	8.55432	1.58793	32.6797	1.40469	5.98086	18.3639	18.0375		33.7502	148.215	0.773934	19.333	22.8311	23.2423
283	bta-miR-2285ck-5p	ND	ND	ND	ND	ND	ND	ND	ND	ND	ND	ND	2.51383	ND	ND	ND	1.2025		ND	3.0248	ND	ND	ND	1.45264
284	bta-miR-2285cl-5p	ND	ND	ND	ND	ND	ND	ND	ND	ND	ND	ND	ND	ND	ND	ND	ND		1.98531	ND	ND	ND	ND	ND
285	bta-miR-2285cm-3p	6.17665	2.34907	ND	5.43183	0.813603	ND	ND	ND	ND	ND	ND	7.54148	1.40469	8.97129	8.34725	9.62001		5.95593	12.0992	1.54787	12.0831	4.1511	7.26322
286	bta-miR-2285cn-3p	ND	ND	ND	ND	ND	ND	ND	ND	ND	ND	ND	ND	ND	ND	ND	1.2025		ND	ND	ND	ND	ND	1.45264
287	bta-miR-2285co-3p	ND	ND	1.78285	5.43183	ND	1.9685	ND	ND	ND	ND	ND	ND	ND	1.49522	1.66945	2.405		35.7356	9.07441	2.3218	ND	4.1511	11.6212
288	bta-miR-2285cp-5p	12.3533	ND	ND	10.8637	ND	1.9685	ND	ND	ND	2.85144	ND	5.02765	ND	5.98086	15.025	18.0375		21.8384	12.0992	ND	2.41663	16.6044	5.81058
289	bta-miR-2285cR-5p	ND	ND	1.78285	ND	ND	ND	ND	ND	ND	ND	ND	5.02765	ND	2.99043	ND	3.6075		1.98531	3.0248	ND	ND	8.3022	1.45264
290	bta-miR-2285cs-3p	ND	ND	1.78285	10.8637	ND	ND	1.28733	ND	ND	ND	ND	ND	ND	ND	1.66945	6.01251		9.92654	6.04961	0.773934	2.41663	ND	10.1685
291	bta-miR-2285cw-5p	ND	ND	ND	5.43183	ND	ND	ND	ND	ND	ND	ND	2.51383	ND	2.99043	13.3556	3.6075		5.95593	6.04961	ND	9.66651	20.7555	2.90529
292	bta-miR-2285cx-3p	ND	ND	ND	ND	ND	ND	1.28733	ND	ND	ND	ND	ND	ND	ND	ND	ND		1.98531	ND	ND	ND	ND	ND
293	bta-miR-2285cy-3p	3.08833	ND	ND	10.8637	ND	5.90551	ND	ND	ND	ND	ND	12.5691	ND	2.99043	6.6778	6.01251		7.94123	15.124	0.773934	9.66651	14.5289	7.26322
294	bta-miR-2285cz-3p	ND	ND	ND	ND	ND	ND	ND	ND	ND	ND	ND	2.51383	ND	ND	ND	ND		ND	ND	ND	ND	2.07555	ND
295	bta-miR-2285d-3p	ND	ND	ND	ND	ND	ND	ND	ND	ND	ND	ND	ND	ND	ND	1.66945	ND		ND	ND	ND	ND	ND	ND
296	bta-miR-2285da-3p	9.26498	ND	ND	ND	ND	3.93701	ND	ND	ND	5.70288	ND	12.5691	ND	5.98086	5.00835	8.41751		19.8531	33.2728	ND	14.4998	16.6044	4.35793
297	bta-miR-2285db-5p	ND	ND	ND	ND	ND	ND	ND	ND	ND	ND	ND	ND	ND	2.99043	3.3389	ND		7.94123	ND	ND	2.41663	8.3022	1.45264
298	bta-miR-2285dc-5p	6.17665	ND	ND	5.43183	ND	1.9685	2.57467	ND	ND	ND	0.793966	10.0553	ND	2.99043	8.34725	12.025		9.92654	36.2976	0.773934	16.9164	12.4533	7.26322
299	bta-miR-2285dd-3p	3.08833	ND	ND	ND	0.813603	5.90551	1.28733	ND	ND	ND	ND	10.0553	ND	1.49522	1.66945	8.41751		13.8972	18.1488	ND	16.9164	14.5289	8.71586
300	bta-miR-2285de-5p	ND	ND	ND	ND	ND	ND	ND	ND	ND	ND	ND	2.51383	ND	2.99043	1.66945	1.2025		5.95593	ND	ND	ND	6.22665	4.35793
301	bta-miR-2285dh-3p	3.08833	5.87268	3.5657	5.43183	ND	3.93701	1.28733	ND	1.443	2.85144	1.58793	5.02765	ND	2.99043	1.66945	7.21501		5.95593	3.0248	0.773934	7.24988	4.1511	7.26322
302	bta-miR-2285di-3p	ND	1.17454	ND	ND	ND	ND	ND	ND	ND	ND	ND	ND	ND	ND	ND	ND		ND	ND	ND	ND	ND	ND
303	bta-miR-2285dk-3p	3.08833	ND	1.78285	ND	ND	3.93701	ND	1.08483	ND	2.85144	0.793966	ND	ND	ND	ND	1.2025		3.97062	ND	1.54787	2.41663	2.07555	ND
304	bta-miR-2285dl-3p	3.08833	ND	ND	ND	ND	3.93701	ND	ND	ND	2.85144	ND	5.02765	1.40469	4.48565	ND	6.01251		5.95593	3.0248	1.54787	4.83325	6.22665	11.6212
305	bta-miR-2285e-3p	3.08833	1.17454	ND	5.43183	ND	1.9685	1.28733	ND	ND	ND	ND	ND	ND	1.49522	ND	2.405		5.95593	ND	ND	ND	2.07555	1.45264
306	bta-miR-2285f-3p	450.896	120.977	90.9253	771.32	39.053	362.205	150.618	14.1028	15.873	356.43	54.7836	1020.61	84.2815	548.744	587.646	1036.56		1423.47	595.886	160.204	770.904	1297.22	980.535
307	bta-miR-2285g-3p	108.091	19.9671	7.1314	81.4775	1.62721	21.6535	25.7467	1.08483	2.886	57.0288	2.3819	98.0392	4.21408	59.8086	56.7613	76.9601		105.221	57.4713	17.0265	41.0826	83.022	53.7478
308	bta-miR-2285h-3p	3.08833	ND	1.78285	ND	ND	ND	ND	ND	ND	ND	ND	ND	ND	1.49522	ND	1.2025		3.97062	3.0248	ND	2.41663	ND	2.90529
309	bta-miR-2285i-3p	ND	ND	1.78285	ND	ND	ND	ND	ND	ND	ND	ND	5.02765	ND	1.49522	ND	2.405		ND	6.04961	ND	ND	6.22665	2.90529
310	bta-miR-2285j-3p	ND	ND	ND	ND	ND	ND	ND	ND	ND	ND	ND	ND	ND	ND	ND	1.2025		1.98531	3.0248	ND	ND	ND	4.35793
311	bta-miR-2285k-3p	234.713	75.1703	64.1826	450.842	32.5441	415.354	95.2626	5.42417	17.316	268.035	27.7888	696.33	43.5454	450.06	290.484	618.086		738.535	840.895	108.351	473.659	693.234	583.963
312	bta-miR-2285l-3p	ND	ND	ND	ND	ND	ND	ND	ND	ND	2.85144	ND	2.51383	ND	ND	ND	ND		1.98531	ND	ND	2.41663	ND	1.45264
313	bta-miR-2285m-3p	ND	ND	1.78285	5.43183	ND	ND	ND	ND	ND	ND	ND	ND	ND	ND	1.66945	ND		1.98531	3.0248	ND	ND	ND	ND
314	bta-miR-2285n-3p	ND	ND	ND	ND	ND	3.93701	ND	ND	ND	ND	ND	ND	ND	ND	1.66945	3.6075		9.92654	6.04961	ND	2.41663	ND	4.35793
315	bta-miR-2285p-3p	ND	ND	ND	ND	ND	ND	ND	ND	ND	ND	ND	2.51383	ND	4.48565	ND	ND		ND	ND	ND	7.24988	ND	1.45264
316	bta-miR-2285q-3p	27.7949	18.7926	17.8285	32.591	8.94964	88.5827	25.7467	3.2545	5.77201	37.0687	8.73362	60.3318	15.4516	29.9043	33.389	40.885		59.5593	42.3472	26.3138	53.1658	66.4176	90.0639
317	bta-miR-2285R-3p	ND	ND	ND	5.43183	ND	ND	ND	ND	ND	ND	ND	ND	ND	ND	3.3389	1.2025		7.94123	ND	ND	ND	ND	1.45264
318	bta-miR-2285s-3p	ND	ND	ND	ND	ND	ND	ND	ND	ND	ND	ND	ND	ND	ND	ND	ND		ND	ND	ND	ND	ND	2.90529
319	bta-miR-2285t-3p	1559.6	339.441	868.247	1390.55	114.718	712.598	673.275	16.2725	139.971	1956.09	228.662	1561.09	84.2815	2700.36	4662.77	731.121		5050.63	1460.98	366.071	1483.81	3931.09	2969.2
320	bta-miR-2285v-3p	ND	1.17454	ND	ND	ND	3.93701	ND	ND	ND	2.85144	0.793966	2.51383	1.40469	2.99043	ND	2.405		3.97062	6.04961	0.773934	2.41663	4.1511	2.90529
321	bta-miR-2285x-3p	ND	ND	ND	ND	ND	1.9685	ND	ND	ND	2.85144	ND	2.51383	ND	ND	3.3389	ND		1.98531	ND	ND	ND	2.07555	1.45264
322	bta-miR-2285y-3p	ND	ND	ND	ND	ND	ND	ND	ND	ND	ND	ND	ND	ND	1.49522	ND	ND		ND	ND	ND	ND	ND	ND
323	bta-miR-2288-3p	ND	ND	ND	ND	ND	ND	ND	ND	ND	ND	ND	ND	ND	ND	ND	ND		ND	ND	0.773934	ND	ND	ND
324	bta-miR-2289-3p	ND	ND	1.78285	ND	ND	ND	ND	ND	ND	ND	ND	ND	ND	ND	ND	ND		ND	ND	ND	ND	ND	ND
325	bta-miR-2299-3p	ND	ND	ND	ND	ND	ND	ND	ND	ND	ND	ND	ND	ND	2.99043	ND	1.2025		3.97062	ND	ND	ND	ND	1.45264
326	bta-miR-2299-5p	ND	1.17454	1.78285	ND	ND	5.90551	1.28733	1.08483	ND	2.85144	ND	ND	ND	2.99043	ND	ND		ND	ND	2.3218	2.41663	ND	2.90529
327	bta-miR-2308-3p	ND	ND	ND	ND	ND	3.93701	1.28733	ND	ND	ND	ND	ND	ND	1.49522	ND	ND		ND	ND	0.773934	ND	ND	ND
328	bta-miR-2311-5p	ND	ND	ND	ND	ND	ND	ND	ND	ND	ND	ND	ND	ND	ND	ND	ND		ND	3.0248	ND	ND	ND	ND
329	bta-miR-2313-3p	ND	ND	ND	ND	ND	ND	1.28733	ND	ND	ND	ND	ND	2.80938	ND	ND	1.2025		ND	3.0248	0.773934	ND	2.07555	2.90529
330	bta-miR-2313-5p	ND	ND	ND	ND	ND	ND	ND	ND	ND	ND	ND	ND	ND	ND	ND	ND		ND	3.0248	0.773934	ND	ND	1.45264
331	bta-miR-2316-5p	ND	1.17454	ND	ND	ND	5.90551	1.28733	ND	ND	ND	ND	2.51383	ND	2.99043	ND	1.2025		ND	ND	0.773934	ND	ND	1.45264
332	bta-miR-2318-5p	55.5899	34.0615	44.5712	10.8637	34.1713	43.3071	30.896	26.036	15.873	57.0288	25.4069	17.5968	12.6422	5.98086	15.025	4.81		25.809	3.0248	7.73934	24.1663	6.22665	26.1476
333	bta-miR-2319a-3p	ND	2.34907	ND	5.43183	0.813603	ND	2.57467	1.08483	ND	2.85144	1.58793	2.51383	ND	ND	1.66945	ND		1.98531	ND	1.54787	4.83325	ND	1.45264
334	bta-miR-2319b-3p	ND	ND	ND	5.43183	ND	ND	ND	ND	ND	ND	ND	ND	ND	ND	ND	ND		1.98531	ND	ND	ND	ND	ND
335	bta-miR-2320-3p	9.26498	3.52361	ND	ND	3.25441	5.90551	3.862	1.08483	2.886	2.85144	0.793966	ND	1.40469	1.49522	1.66945	ND		9.92654	6.04961	4.6436	ND	4.1511	5.81058
336	bta-miR-2320-5p	3.08833	5.87268	3.5657	5.43183	ND	1.9685	3.862	ND	1.443	2.85144	0.793966	5.02765	1.40469	4.48565	1.66945	1.2025		7.94123	ND	3.09574	2.41663	4.1511	5.81058
337	bta-miR-2323-5p	ND	1.17454	1.78285	ND	ND	1.9685	ND	ND	ND	ND	ND	ND	ND	ND	ND	1.2025		ND	ND	2.3218	ND	ND	ND
338	bta-miR-2328-5p	ND	ND	ND	ND	ND	1.9685	ND	ND	ND	ND	ND	ND	ND	ND	ND	ND		ND	ND	ND	ND	ND	ND
339	bta-miR-2331-3p	ND	ND	ND	ND	ND	1.9685	ND	ND	ND	ND	ND	ND	ND	ND	ND	2.405		3.97062	3.0248	ND	ND	ND	1.45264
340	bta-miR-2331-5p	ND	ND	ND	ND	ND	ND	ND	ND	ND	ND	ND	ND	ND	1.49522	ND	2.405		1.98531	ND	ND	ND	ND	ND
341	bta-miR-2332-3p	37.0599	21.1416	620.431	1727.32	883.573	116.142	700.309	401.389	930.736	439.122	188.17	816.993	220.537	239.234	20.0334	404.04		99.2654	604.961	214.38	505.075	767.954	714.701
342	bta-miR-2334-3p	ND	ND	ND	ND	ND	ND	ND	ND	ND	ND	ND	ND	ND	ND	ND	ND		ND	3.0248	ND	ND	2.07555	1.45264
343	bta-miR-2335-5p	ND	ND	ND	ND	ND	ND	ND	ND	ND	ND	ND	ND	ND	ND	ND	ND		ND	ND	ND	ND	2.07555	1.45264
344	bta-miR-2336-3p	142.063	231.384	258.513	103.205	119.6	511.811	209.835	79.1929	99.5671	176.789	120.683	150.83	297.795	83.7321	95.1586	119.048		295.811	105.868	391.611	154.664	174.346	158.338
345	bta-miR-2339-3p	9.26498	ND	ND	ND	0.813603	5.90551	ND	ND	1.443	ND	0.793966	2.51383	ND	ND	ND	ND		ND	ND	0.773934	ND	6.22665	1.45264
346	bta-miR-2340-3p	ND	1.17454	ND	ND	ND	ND	ND	ND	ND	2.85144	ND	ND	ND	ND	ND	ND		ND	ND	ND	ND	ND	ND
347	bta-miR-2344-3p	27.7949	29.3634	69.5311	5.43183	24.4081	68.8976	24.4593	17.3573	17.316	22.8115	15.0854	15.083	16.8563	11.9617	5.00835	4.81		7.94123	ND	19.3483	9.66651	8.3022	11.6212
348	bta-miR-2346-5p	3.08833	3.52361	5.34855	10.8637	3.25441	31.4961	ND	2.16967	4.329	5.70288	2.3819	ND	21.0704	4.48565	6.6778	3.6075		13.8972	6.04961	7.73934	7.24988	6.22665	8.71586
349	bta-miR-2349-3p	ND	ND	ND	ND	ND	ND	ND	ND	ND	ND	ND	ND	1.40469	1.49522	ND	ND		1.98531	ND	ND	ND	ND	ND
350	bta-miR-2350-5p	ND	ND	ND	ND	ND	ND	ND	ND	ND	ND	ND	ND	ND	ND	ND	ND		ND	ND	ND	2.41663	ND	ND
351	bta-miR-2355-3p	ND	3.52361	ND	ND	0.813603	1.9685	ND	3.2545	ND	ND	1.58793	ND	ND	ND	ND	ND		1.98531	6.04961	ND	4.83325	ND	ND
352	bta-miR-2355-5p	3.08833	ND	ND	ND	ND	ND	ND	ND	1.443	ND	ND	ND	ND	1.49522	1.66945	ND		ND	ND	ND	ND	2.07555	1.45264
353	bta-miR-2358-3p	ND	ND	ND	ND	ND	ND	ND	1.08483	ND	ND	ND	ND	ND	ND	ND	ND		ND	ND	ND	ND	ND	ND
354	bta-miR-2368-3p	ND	1.17454	ND	ND	ND	1.9685	ND	ND	ND	ND	0.793966	ND	ND	ND	ND	ND		ND	ND	ND	ND	ND	1.45264
355	bta-miR-2370-3p	ND	ND	ND	ND	ND	1.9685	ND	ND	ND	ND	ND	ND	ND	ND	ND	ND		ND	3.0248	ND	ND	ND	1.45264
356	bta-miR-2373-5p	ND	ND	ND	ND	ND	1.9685	ND	ND	ND	ND	ND	ND	ND	ND	ND	ND		ND	ND	ND	ND	ND	ND
357	bta-miR-2376-3p	6.17665	2.34907	ND	5.43183	ND	19.685	2.57467	ND	ND	2.85144	0.793966	12.5691	1.40469	25.4187	1.66945	6.01251		19.8531	ND	3.86967	9.66651	12.4533	13.0738
358	bta-miR-2378-3p	ND	ND	ND	ND	ND	ND	ND	ND	ND	ND	ND	ND	ND	1.49522	ND	ND		ND	ND	ND	ND	ND	ND
359	bta-miR-2380-3p	ND	ND	ND	ND	ND	ND	ND	ND	ND	ND	ND	ND	ND	ND	ND	1.2025		ND	ND	ND	ND	ND	ND
360	bta-miR-2382-3p	ND	ND	ND	ND	ND	ND	ND	ND	ND	ND	ND	ND	ND	ND	ND	2.405		ND	ND	ND	ND	ND	1.45264
361	bta-miR-2383-3p	ND	1.17454	ND	ND	ND	ND	ND	ND	ND	ND	0.793966	ND	ND	ND	1.66945	ND		ND	ND	ND	ND	ND	ND
362	bta-miR-2388-3p	ND	ND	ND	ND	ND	ND	ND	ND	ND	ND	0.793966	ND	ND	1.49522	ND	1.2025		ND	ND	ND	ND	ND	ND
363	bta-miR-2388-5p	ND	ND	ND	ND	ND	1.9685	1.28733	ND	ND	ND	ND	ND	ND	ND	ND	1.2025		1.98531	ND	0.773934	ND	ND	ND
364	bta-miR-2389-5p	ND	ND	ND	ND	ND	ND	ND	ND	ND	ND	ND	ND	ND	1.49522	ND	ND		ND	ND	ND	ND	ND	1.45264
365	bta-miR-2394-5p	ND	ND	ND	ND	2.44081	3.93701	2.57467	ND	ND	ND	0.793966	ND	2.80938	ND	ND	ND		ND	ND	2.3218	ND	2.07555	ND
366	bta-miR-2397-3p	3.08833	2.34907	ND	ND	3.25441	5.90551	1.28733	ND	1.443	2.85144	0.793966	ND	ND	ND	6.6778	2.405		1.98531	ND	3.09574	2.41663	ND	1.45264
367	bta-miR-2397-5p	ND	3.52361	5.34855	ND	0.813603	ND	ND	1.08483	ND	ND	0.793966	2.51383	1.40469	ND	ND	3.6075		ND	ND	1.54787	ND	ND	1.45264
368	bta-miR-2398-5p	ND	ND	ND	ND	ND	1.9685	ND	ND	ND	2.85144	ND	ND	ND	ND	ND	ND		ND	ND	ND	2.41663	ND	ND
369	bta-miR-2399-5p	ND	ND	ND	ND	ND	ND	ND	ND	ND	ND	ND	ND	1.40469	1.49522	ND	1.2025		ND	ND	ND	ND	ND	ND
370	bta-miR-23a-3p	1346.51	770.496	666.786	798.479	200.96	923.228	547.116	105.229	251.082	672.94	224.692	975.365	275.32	1245.51	520.868	976.431		941.036	998.185	725.95	1280.81	1226.65	1095.29
371	bta-miR-23b-3p	253.243	285.412	276.342	222.705	145.635	377.953	248.455	163.81	199.134	236.67	165.145	301.659	245.821	665.371	161.937	264.55		250.149	604.961	421.794	502.658	294.728	193.202
372	bta-miR-2400-3p	ND	ND	ND	ND	ND	1.9685	1.28733	ND	ND	ND	ND	ND	ND	ND	ND	ND		ND	ND	0.773934	ND	2.07555	ND
373	bta-miR-2403-3p	ND	2.34907	ND	ND	ND	11.811	1.28733	ND	2.886	2.85144	ND	2.51383	ND	11.9617	ND	1.2025		1.98531	3.0248	ND	4.83325	ND	5.81058
374	bta-miR-2404-5p	3.08833	2.34907	ND	ND	1.62721	1.9685	2.57467	3.2545	2.886	5.70288	2.3819	2.51383	8.42815	1.49522	3.3389	ND		1.98531	6.04961	3.86967	2.41663	ND	2.90529
375	bta-miR-2406-5p	ND	ND	ND	ND	ND	ND	ND	ND	ND	ND	ND	ND	ND	ND	ND	ND		ND	ND	ND	2.41663	ND	ND
376	bta-miR-2409-3p	ND	ND	ND	ND	ND	ND	ND	ND	ND	ND	ND	ND	1.40469	1.49522	ND	1.2025		3.97062	ND	1.54787	ND	ND	ND
377	bta-miR-2410-5p	ND	ND	ND	ND	ND	ND	ND	1.08483	ND	ND	ND	ND	ND	1.49522	ND	ND		ND	ND	0.773934	2.41663	ND	1.45264
378	bta-miR-2411-3p	6.17665	5.87268	866.465	917.979	1155.32	68.8976	660.402	1102.19	1516.59	290.847	295.355	444.947	327.293	171.95	11.6861	276.575		7.94123	372.051	240.693	323.828	354.919	419.814
379	bta-miR-2411-5p	3.08833	ND	3.5657	ND	0.813603	3.93701	ND	2.16967	1.443	ND	2.3819	ND	ND	1.49522	ND	1.2025		1.98531	ND	2.3218	2.41663	2.07555	ND
380	bta-miR-2415-3p	15.4416	37.5852	1.78285	ND	26.8489	17.7165	12.8733	14.1028	1.443	14.2572	23.025	ND	36.522	200.359	21.7028	2.405		65.5152	6.04961	39.4706	57.999	6.22665	1.45264
381	bta-miR-2417-5p	ND	ND	ND	ND	ND	1.9685	ND	ND	ND	ND	ND	ND	ND	ND	ND	ND		ND	3.0248	ND	ND	ND	ND
382	bta-miR-2419-3p	3.08833	38.7597	ND	5.43183	1.62721	1.9685	54.068	ND	36.075	ND	38.1104	2.51383	ND	2.99043	1.66945	1.2025		ND	3.0248	3.09574	4.83325	4.1511	66.8216
383	bta-miR-2419-5p	206.918	2598.07	889.642	374.796	822.553	1931.1	272.915	724.669	3705.63	481.893	3970.62	356.963	779.604	438.098	363.94	321.068		1125.67	502.117	1832.68	652.489	440.017	1179.55
384	bta-miR-2424-3p	46.3249	17.618	80.2282	130.364	54.5114	55.1181	52.7806	24.9512	38.961	31.3658	19.0552	52.7903	18.261	53.8278	40.0668	84.1751		75.4417	9.07441	15.4787	62.8323	72.6443	42.1267
385	bta-miR-2425-3p	ND	ND	1.78285	ND	0.813603	ND	ND	ND	ND	2.85144	ND	ND	ND	ND	ND	ND		ND	ND	ND	ND	ND	ND
386	bta-miR-2425-5p	ND	5.87268	1.78285	5.43183	5.69522	3.93701	7.724	2.16967	ND	2.85144	2.3819	ND	2.80938	11.9617	1.66945	3.6075		ND	24.1984	7.73934	4.83325	2.07555	1.45264
387	bta-miR-2427-5p	ND	1.17454	3.5657	ND	ND	ND	ND	ND	ND	5.70288	ND	7.54148	ND	1.49522	ND	3.6075		ND	ND	0.773934	ND	ND	ND
388	bta-miR-2431-3p	3.08833	ND	1.78285	ND	ND	3.93701	ND	ND	ND	ND	0.793966	ND	ND	1.49522	ND	2.405		3.97062	6.04961	0.773934	ND	ND	ND
389	bta-miR-2431-5p	3.08833	ND	ND	ND	0.813603	7.87402	ND	ND	ND	ND	0.793966	ND	ND	1.49522	ND	1.2025		1.98531	ND	ND	2.41663	ND	ND
390	bta-miR-2435-5p	12.3533	12.9199	12.4799	21.7273	6.50883	39.3701	16.7353	1.08483	4.329	31.3658	10.3216	12.5691	5.61877	8.97129	25.0417	4.81		35.7356	27.2232	10.8351	28.9995	14.5289	13.0738
391	bta-miR-2436-3p	15.4416	ND	1.78285	10.8637	ND	3.93701	1.28733	1.08483	ND	ND	ND	7.54148	7.02346	2.99043	5.00835	7.21501		15.8825	21.1736	3.09574	9.66651	6.22665	2.90529
392	bta-miR-2439-3p	ND	ND	ND	ND	ND	ND	ND	1.08483	ND	ND	ND	ND	ND	ND	ND	ND		ND	ND	ND	ND	2.07555	1.45264
393	bta-miR-2439-5p	ND	ND	ND	ND	ND	ND	ND	ND	ND	ND	ND	ND	ND	ND	ND	ND		ND	ND	0.773934	ND	ND	ND
394	bta-miR-2440-3p	3.08833	2.34907	8.91424	5.43183	4.88162	1.9685	1.28733	4.33934	ND	5.70288	1.58793	5.02765	ND	5.98086	5.00835	9.62001		7.94123	ND	0.773934	4.83325	2.07555	5.81058
395	bta-miR-2441-3p	ND	ND	ND	ND	ND	1.9685	ND	ND	ND	ND	ND	ND	ND	ND	ND	ND		ND	ND	0.773934	ND	ND	ND
396	bta-miR-2443-5p	ND	1.17454	1.78285	5.43183	1.62721	ND	2.57467	ND	2.886	ND	0.793966	ND	ND	2.99043	ND	ND		1.98531	ND	2.3218	2.41663	ND	ND
397	bta-miR-2446-5p	3.08833	2.34907	ND	5.43183	ND	9.84252	3.862	ND	ND	2.85144	ND	27.6521	ND	4.48565	18.3639	6.01251		27.7943	15.124	3.86967	7.24988	16.6044	11.6212
398	bta-miR-2447-5p	6.17665	1.17454	ND	ND	ND	3.93701	ND	ND	ND	2.85144	ND	ND	ND	1.49522	1.66945	ND		1.98531	6.04961	ND	ND	ND	1.45264
399	bta-miR-2448-3p	ND	1.17454	ND	ND	ND	1.9685	ND	ND	ND	ND	ND	ND	ND	ND	ND	1.2025		ND	ND	1.54787	ND	ND	2.90529
400	bta-miR-2448-5p	ND	1.17454	ND	ND	1.62721	ND	1.28733	ND	ND	2.85144	ND	ND	ND	ND	1.66945	ND		1.98531	ND	1.54787	2.41663	ND	ND
401	bta-miR-2450a-3p	ND	1.17454	ND	ND	ND	1.9685	ND	ND	ND	ND	ND	2.51383	1.40469	ND	ND	ND		ND	ND	ND	ND	ND	ND
402	bta-miR-2450b-3p	ND	ND	ND	ND	ND	1.9685	ND	ND	ND	ND	0.793966	ND	ND	ND	ND	ND		ND	ND	ND	ND	ND	ND
403	bta-miR-2450c-3p	ND	ND	ND	ND	ND	ND	ND	ND	ND	ND	ND	ND	ND	ND	ND	ND		3.97062	ND	ND	4.83325	ND	ND
404	bta-miR-2453-5p	ND	ND	ND	5.43183	ND	ND	ND	ND	ND	ND	ND	ND	ND	ND	ND	1.2025		ND	ND	ND	ND	ND	ND
405	bta-miR-2454-3p	3.08833	ND	ND	ND	ND	ND	ND	ND	ND	ND	ND	2.51383	1.40469	2.99043	ND	ND		ND	3.0248	0.773934	4.83325	ND	ND
406	bta-miR-2454-5p	ND	ND	ND	ND	ND	ND	ND	ND	ND	ND	ND	ND	ND	ND	ND	ND		ND	ND	ND	ND	ND	1.45264
407	bta-miR-2457-3p	ND	ND	ND	ND	ND	ND	ND	ND	ND	ND	ND	ND	ND	ND	ND	1.2025		ND	ND	ND	ND	2.07555	ND
408	bta-miR-2461-3p	ND	ND	ND	ND	ND	3.93701	ND	ND	ND	ND	0.793966	ND	ND	ND	ND	ND		ND	3.0248	ND	ND	ND	1.45264
409	bta-miR-2463-5p	ND	ND	ND	ND	ND	ND	1.28733	ND	ND	ND	ND	ND	ND	ND	ND	ND		ND	ND	ND	ND	ND	ND
410	bta-miR-2465-5p	ND	ND	1.78285	ND	ND	3.93701	ND	ND	ND	ND	ND	ND	ND	1.49522	1.66945	ND		1.98531	ND	0.773934	ND	ND	1.45264
411	bta-miR-2468-5p	ND	1.17454	ND	ND	ND	1.9685	2.57467	ND	2.886	ND	ND	ND	1.40469	1.49522	1.66945	1.2025		ND	ND	3.86967	2.41663	2.07555	4.35793
412	bta-miR-2469-5p	ND	ND	ND	ND	ND	ND	ND	ND	ND	ND	ND	2.51383	ND	ND	ND	ND		ND	ND	ND	ND	ND	ND
413	bta-miR-2474-3p	3.08833	ND	ND	ND	ND	3.93701	ND	ND	ND	ND	ND	ND	ND	ND	ND	1.2025		ND	ND	1.54787	ND	ND	1.45264
414	bta-miR-2478-3p	5145.15	1568.01	3159.21	2982.07	5504.84	4053.15	1041.45	3398.78	3855.7	3969.2	1618.9	2488.69	1439.81	1846.59	2522.54	1238.58		3045.46	6748.34	3465.68	2039.63	1917.81	1496.22
415	bta-miR-2483-3p	ND	1.17454	ND	ND	ND	ND	ND	ND	ND	ND	ND	ND	ND	1.49522	ND	ND		ND	ND	ND	ND	ND	ND
416	bta-miR-2483-5p	ND	1.17454	ND	ND	ND	1.9685	ND	ND	ND	ND	ND	ND	ND	1.49522	ND	1.2025		ND	ND	ND	ND	ND	ND
417	bta-miR-2484-3p	111.18	91.6138	201.462	97.7729	108.209	143.701	211.123	46.6479	122.655	185.344	87.3362	138.26	164.349	158.493	60.1002	203.223		83.383	48.3969	177.231	154.664	151.515	145.264
418	bta-miR-2485-3p	ND	ND	ND	ND	ND	ND	ND	ND	ND	ND	ND	ND	ND	ND	ND	ND		ND	ND	ND	2.41663	ND	ND
419	bta-miR-25-3p	24425.6	41980.3	76703.5	18392.2	36305.4	75027.6	42221.9	39307.9	46476.2	46042.2	44435.9	21722	45238.1	15995.8	17185.3	18588.3		30037.7	23173	56917.4	18999.5	17370.3	16398.9
420	bta-miR-26-5p	146902	ND	ND	ND	ND	ND	ND	ND	ND	ND	ND	ND	ND	ND	ND	ND		ND	ND	ND	ND	ND	ND
421	bta-miR-26a-5p	ND	110594	112377	103102	38469.6	139469	95108.1	13108	35838.4	110624	53933.3	124575	45370.1	136847	108159	141929		178094	177846	115676	140152	165623	138007
422	bta-miR-26b-5p	19919.7	19375.1	20900.3	14302	7901.72	40437	19442.6	2555.87	6189.03	22067.3	11644.3	16558.6	11149	24925.2	16078.5	33718.1		41298.4	20907.4	27653.4	22489.1	29400.2	22014.8
423	bta-miR-27a-3p	2612.72	1390.65	609.734	771.32	267.676	1521.65	616.632	105.229	220.779	841.175	316.792	1978.38	365.22	2129.19	928.214	1470.66		1669.64	3272.84	1439.52	2793.62	2102.53	3721.67
424	bta-miR-27a-5p	77.2082	57.5523	87.3596	21.7273	40.6802	84.6457	57.93	42.3085	37.518	62.7317	26.2009	27.6521	28.0938	29.9043	40.0668	16.835		31.7649	6.04961	56.4972	24.1663	16.6044	17.4317
425	bta-miR-27b-3p	7751.7	16064.1	8481.01	4497.56	3142.14	20582.7	8451.34	2254.29	3251.08	7773.03	4295.36	10042.7	6218.57	20385.8	4404.01	6607.74		9003.38	4382.94	14890.5	15609	8293.9	8787.04
426	bta-miR-28-5p	626.93	474.513	208.593	755.024	157.839	1001.97	298.661	80.2777	82.2511	382.093	182.612	1163.9	542.211	965.909	392.321	913.901		1072.07	862.069	975.157	1220.4	1600.25	1150.49
427	bta-miR-2887-5p	3.08833	2.34907	23.177	38.0228	5.69522	9.84252	2.57467	1.08483	1.443	17.1086	0.793966	37.7074	2.80938	41.866	5.00835	73.3526		7.94123	15.124	6.96541	31.4161	62.2665	58.1058
428	bta-miR-2903-5p	ND	ND	1.78285	ND	ND	ND	ND	ND	1.443	ND	0.793966	ND	ND	1.49522	ND	ND		1.98531	ND	3.86967	ND	ND	1.45264
429	bta-miR-2904-5p	9.26498	4.69814	33.8741	38.0228	8.94964	7.87402	7.724	6.509	11.544	14.2572	5.55776	27.6521	8.42815	53.8278	1.66945	30.0625		1.98531	12.0992	15.4787	41.0826	47.7377	50.8425
430	bta-miR-296-3p	55.5899	7.04722	7.1314	97.7729	0.813603	43.3071	5.14933	ND	2.886	14.2572	4.7638	98.0392	2.80938	82.2368	53.4224	67.3401		240.222	54.4465	6.96541	55.5824	101.702	50.8425
431	bta-miR-296-5p	33.9716	1.17454	5.34855	10.8637	3.25441	9.84252	1.28733	ND	ND	5.70288	1.58793	35.1936	4.21408	8.97129	10.0167	26.455		43.6768	45.3721	2.3218	41.0826	24.9066	21.7897
432	bta-miR-299-5p	ND	ND	ND	ND	ND	ND	1.28733	ND	ND	ND	ND	ND	ND	ND	ND	ND		ND	3.0248	ND	ND	2.07555	ND
433	bta-miR-29a-3p	6905.5	4916.61	5220.18	5187.4	1942.89	6366.14	3876.16	1026.25	2300.14	4453.95	2675.66	7742.58	3178.82	9605.26	6387.31	11330		11117.7	19930.4	7538.12	15464	14257	10733.6
434	bta-miR-29b-3p	80.2965	84.5666	69.5311	54.3183	34.9849	125.984	88.826	20.6118	43.29	48.4745	60.3414	110.608	46.3548	158.493	81.803	215.248		164.781	139.141	148.595	229.58	176.422	188.844
435	bta-miR-29c-3p	1973.44	1815.83	1798.89	1711.03	734.684	1698.82	1510.04	299.414	783.55	1673.8	940.85	2159.38	915.859	2791.57	2674.46	4208.75		4304.15	3209.32	1854.35	5116	4968.87	3760.89
436	bta-miR-29d-3p	3.08833	1.17454	1.78285	ND	0.813603	1.9685	1.28733	ND	1.443	ND	ND	ND	ND	1.49522	1.66945	2.405		ND	3.0248	ND	12.0831	2.07555	4.35793
437	bta-miR-29d-5p	15.4416	11.7454	12.4799	21.7273	10.5768	19.685	5.14933	3.2545	5.77201	11.4058	7.93966	22.6244	11.2375	26.9139	15.025	52.9101		57.574	54.4465	14.7047	45.9159	56.0399	56.6531
438	bta-miR-301a-3p	83.3848	109.232	32.0913	97.7729	56.9522	289.37	84.964	37.9692	30.303	71.286	52.4017	153.343	160.135	162.978	71.7863	123.858		252.134	133.091	137.76	195.747	114.155	156.886
439	bta-miR-301b-3p	ND	4.69814	1.78285	21.7273	2.44081	17.7165	2.57467	7.59384	ND	2.85144	0.793966	25.1383	18.261	44.8565	5.00835	16.835		19.8531	15.124	6.96541	50.7492	14.5289	15.9791
440	bta-miR-3064-3p	ND	ND	ND	ND	ND	ND	ND	ND	ND	ND	ND	ND	1.40469	ND	ND	ND		ND	ND	ND	ND	ND	ND
441	bta-miR-30a-5p	216.183	429.88	534.855	233.569	97.6324	850.394	901.133	105.229	147.186	367.836	228.662	316.742	460.739	701.256	185.309	904.281		393.091	211.736	1941.8	780.57	755.5	621.732
442	bta-miR-30b-3p	15.4416	8.22175	8.91424	16.2955	5.69522	9.84252	1.28733	2.16967	5.77201	11.4058	6.35173	10.0553	7.02346	13.4569	15.025	6.01251		15.8825	12.0992	6.19147	2.41663	6.22665	17.4317
443	bta-miR-30b-5p	6334.16	3160.68	2520.95	5611.08	1977.87	2501.97	2933.83	1152.09	1799.42	4858.85	2055.58	5153.34	2126.7	5333.43	5614.36	6841.03		5519.16	5024.2	2562.5	5681.49	7073.47	5236.78
444	bta-miR-30c-5p	12779.5	6322.53	6798	11281.9	3490.36	8027.56	6455.97	1738.99	2787.88	8816.65	3387.06	10452.5	4872.88	8255.08	8789.65	12734.5		13414.7	23039.9	5723.24	14190.4	15965.1	10184.5
445	bta-miR-30d-5p	19453.4	7534.65	11399.5	22243.3	3620.54	20281.5	9101.44	1089.17	2128.43	18351.9	3237	18464.1	4089.06	21670.2	15674.5	18573.8		36017.5	28418	6963.86	20099.1	26621	14452.4
446	bta-miR-30e-5p	24295.9	16109.9	15803.2	22601.8	10095.2	24387.8	18917.4	3866.35	6673.88	27445.1	7186.18	27498.7	9335.58	23383.7	23399	33499.3		51854.3	17746.5	11776.2	29608.5	36139.5	25543.3
447	bta-miR-30f-5p	24.7066	11.7454	14.2628	32.591	6.50883	23.622	19.31	7.59384	4.329	17.1086	7.14569	15.083	8.42815	31.3995	31.7195	54.1126		21.8384	78.6449	30.1834	38.666	29.0577	36.3161
448	bta-miR-3120-3p	ND	ND	ND	ND	ND	ND	ND	ND	ND	ND	ND	ND	ND	2.99043	ND	1.2025		ND	ND	0.773934	ND	ND	ND
449	bta-miR-31-5p	30.8833	70.4722	21.3942	5.43183	8.13603	106.299	21.8847	5.42417	8.65801	19.9601	7.14569	32.6797	30.9032	11.9617	3.3389	1.2025		33.7502	9.07441	111.446	79.7487	20.7555	43.5793
450	bta-miR-320a-3p	296.479	159.737	208.593	282.455	54.5114	1385.83	128.733	41.2237	53.3911	233.818	74.6328	427.35	179.801	426.136	116.861	278.98		540.004	166.364	236.05	350.411	315.484	431.435
451	bta-miR-323-3p	ND	ND	ND	ND	ND	ND	ND	ND	ND	ND	ND	ND	ND	ND	ND	ND		ND	ND	ND	ND	2.07555	ND
452	bta-miR-323b-3p	ND	ND	ND	ND	ND	ND	ND	ND	ND	ND	ND	ND	ND	ND	ND	ND		ND	ND	ND	ND	2.07555	ND
453	bta-miR-324-5p	6.17665	5.87268	14.2628	5.43183	0.813603	23.622	2.57467	5.42417	2.886	2.85144	3.17586	12.5691	5.61877	5.98086	ND	15.6325		11.9119	12.0992	21.6701	16.9164	14.5289	13.0738
454	bta-miR-32-5p	225.448	276.016	167.588	173.819	125.295	248.031	195.675	93.2957	135.642	208.155	131.798	291.604	154.516	189.892	325.543	257.335		528.092	477.919	287.903	376.994	421.337	267.286
455	bta-miR-326-3p	240.889	281.889	340.524	282.455	78.9195	324.803	226.571	91.1261	147.186	282.293	222.31	211.161	228.965	496.411	243.74	637.326		526.107	317.604	416.376	490.575	390.203	448.867
456	bta-miR-328-3p	43.2366	14.0944	33.8741	32.591	7.32243	104.331	19.31	6.509	15.873	8.55432	14.2914	37.7074	33.7126	35.8852	18.3639	20.4425		71.4711	105.868	61.1408	99.0817	26.9822	45.032
457	bta-miR-330-3p	9.26498	3.52361	7.1314	ND	1.62721	11.811	1.28733	ND	1.443	2.85144	ND	5.02765	2.80938	44.8565	3.3389	10.8225		15.8825	12.0992	7.73934	24.1663	4.1511	7.26322
458	bta-miR-331-3p	117.356	50.5051	49.9198	135.796	24.4081	212.598	54.068	3.2545	10.101	76.9889	17.4672	198.592	77.258	159.988	50.0835	159.933		156.839	245.009	156.335	287.579	222.084	214.991
459	bta-miR-331-5p	ND	1.17454	ND	ND	ND	ND	ND	ND	ND	ND	ND	2.51383	ND	ND	ND	ND		1.98531	3.0248	ND	2.41663	ND	2.90529
460	bta-miR-335-5p	6.17665	3.52361	1.78285	5.43183	ND	17.7165	3.862	1.08483	1.443	ND	0.793966	32.6797	4.21408	1.49522	1.66945	6.01251		7.94123	45.3721	17.0265	14.4998	12.4533	14.5264
461	bta-miR-338-3p	6.17665	2.34907	ND	ND	1.62721	5.90551	1.28733	ND	1.443	ND	2.3819	5.02765	ND	20.933	ND	10.8225		1.98531	ND	3.09574	19.333	ND	11.6212
462	bta-miR-339a-5p	5626.93	751.703	966.304	2938.62	363.681	1149.61	632.08	108.483	245.31	1280.3	277.094	4238.31	321.674	4101.38	4081.8	4209.96		5608.5	6107.08	664.809	3893.19	5664.18	1472.98
463	bta-miR-339b-5p	311.921	142.119	187.199	233.569	73.2243	305.118	114.573	28.2057	51.9481	228.115	67.4871	510.307	85.6862	424.641	315.526	448.533		593.607	747.126	197.353	495.408	377.75	524.404
464	bta-miR-33a-5p	21.6183	16.4435	5.34855	ND	8.13603	19.685	5.14933	9.76351	11.544	5.70288	3.96983	12.5691	8.42815	5.98086	6.6778	15.6325		21.8384	12.0992	20.1223	16.9164	18.68	10.1685
465	bta-miR-33b-5p	6.17665	4.69814	1.78285	ND	5.69522	3.93701	1.28733	2.16967	ND	ND	ND	10.0553	ND	10.4665	ND	4.81		1.98531	ND	6.19147	4.83325	6.22665	14.5264
466	bta-miR-340-3p	43.2366	27.0143	37.4398	43.4546	6.50883	49.2126	18.0227	ND	10.101	34.2173	8.73362	67.8733	14.0469	29.9043	41.7362	40.885		101.251	160.315	23.218	43.4993	78.8709	17.4317
467	bta-miR-342-3p	3394.07	1200.38	1028.7	4399.78	371.003	2246.06	1019.57	106.314	256.854	2021.67	481.143	3592.26	693.918	2453.65	2412.35	4297.74		7351.6	18666.1	848.232	5087	6450.81	4830.04
468	bta-miR-3431-5p	ND	ND	ND	ND	ND	3.93701	ND	ND	ND	ND	ND	ND	ND	1.49522	ND	ND		ND	ND	ND	2.41663	ND	ND
469	bta-miR-3432a-5p	ND	ND	ND	ND	ND	ND	1.28733	ND	ND	ND	ND	ND	ND	1.49522	ND	2.405		1.98531	3.0248	0.773934	ND	2.07555	4.35793
470	bta-miR-3432b-5p	3.08833	ND	ND	ND	ND	ND	ND	ND	ND	ND	ND	ND	ND	ND	ND	ND		ND	ND	ND	ND	ND	ND
471	bta-miR-345-3p	27.7949	15.269	8.91424	54.3183	6.50883	98.4252	20.5973	4.33934	2.886	34.2173	8.73362	50.2765	8.42815	121.112	30.0501	64.9351		156.839	175.439	29.4095	169.164	62.2665	50.8425
472	bta-miR-345-5p	6.17665	10.5708	7.1314	10.8637	2.44081	23.622	14.1607	2.16967	8.65801	8.55432	5.55776	30.1659	11.2375	37.3804	21.7028	42.0875		47.6474	105.868	23.218	65.2489	37.3599	26.1476
473	bta-miR-34a-5p	33.9716	10.5708	8.91424	5.43183	7.32243	15.748	6.43666	4.33934	2.886	25.663	1.58793	40.2212	4.21408	14.9522	13.3556	4.81		5.95593	9.07441	1.54787	14.4998	ND	2.90529
474	bta-miR-34b-5p	6.17665	30.5379	3.5657	5.43183	7.32243	3.93701	12.8733	15.1877	8.65801	2.85144	ND	2.51383	1.40469	2.99043	8.34725	1.2025		1.98531	12.0992	30.1834	2.41663	ND	4.35793
475	bta-miR-34c-5p	74.1198	776.368	201.462	16.2955	224.555	53.1496	155.767	203.949	227.994	179.641	49.2259	62.8457	46.3548	113.636	140.234	39.6825		21.8384	27.2232	236.824	24.1663	16.6044	10.1685
476	bta-miR-3533-3p	ND	ND	ND	5.43183	4.06802	ND	1.28733	4.33934	1.443	ND	ND	2.51383	1.40469	1.49522	ND	ND		ND	ND	2.3218	ND	4.1511	ND
477	bta-miR-3604-5p	ND	ND	ND	ND	ND	ND	ND	ND	ND	ND	ND	ND	ND	ND	ND	1.2025		ND	ND	ND	ND	ND	ND
478	bta-miR-3613a-5p	49.4132	5.87268	ND	16.2955	ND	1.9685	5.14933	ND	1.443	31.3658	2.3819	37.7074	1.40469	28.4091	63.4391	28.86		41.6915	84.6945	ND	65.2489	29.0577	21.7897
479	bta-miR-361-5p	1114.89	133.897	144.411	727.865	30.1033	301.181	145.469	13.018	24.531	265.184	41.2862	1048.27	21.0704	965.909	641.068	971.621		1683.54	2126.44	127.699	1239.73	1361.56	922.429
480	bta-miR-362-3p	3.08833	3.52361	5.34855	ND	0.813603	9.84252	5.14933	2.16967	ND	ND	3.17586	5.02765	1.40469	1.49522	ND	6.01251		ND	9.07441	6.96541	2.41663	4.1511	10.1685
481	bta-miR-362-5p	3.08833	7.04722	5.34855	16.2955	0.813603	5.90551	1.28733	1.08483	4.329	5.70288	1.58793	10.0553	4.21408	4.48565	1.66945	13.2275		15.8825	3.0248	12.3829	7.24988	12.4533	17.4317
482	bta-miR-363-3p	324.274	198.497	213.942	624.661	267.676	779.528	167.353	236.494	137.085	202.452	156.411	696.33	457.929	219.797	237.062	401.635		619.416	840.895	550.267	480.909	618.514	644.974
483	bta-miR-365-3p	234.713	18.7926	19.6113	211.841	13.0177	70.8661	34.758	2.16967	2.886	108.355	15.0854	110.608	9.83284	206.34	138.564	229.678		287.87	1116.15	3.09574	144.998	282.275	101.685
484	bta-miR-3660-3p	46.3249	7.04722	ND	ND	5.69522	ND	3.862	2.16967	1.443	11.4058	1.58793	ND	2.80938	14.9522	23.3723	7.21501		ND	18.1488	2.3218	4.83325	4.1511	5.81058
485	bta-miR-369-3p	ND	ND	ND	ND	0.813603	ND	ND	ND	ND	ND	ND	ND	ND	ND	ND	ND		ND	ND	ND	ND	2.07555	ND
486	bta-miR-369-5p	3.08833	ND	ND	ND	ND	3.93701	ND	ND	ND	ND	ND	ND	ND	ND	ND	ND		ND	ND	ND	ND	ND	ND
487	bta-miR-374a-5p	240.889	157.388	80.2282	168.387	65.9019	108.268	130.021	26.036	43.29	213.858	65.1052	233.786	53.3783	185.407	153.589	260.943		287.87	617.06	77.3934	287.579	246.99	228.065
488	bta-miR-374b-5p	117.356	58.7268	71.314	173.819	26.8489	194.882	60.5046	16.2725	14.43	145.423	21.4371	153.343	54.783	216.806	85.1419	644.541		244.193	719.903	58.819	287.579	161.893	191.749
489	bta-miR-374c-5p	ND	ND	ND	ND	ND	ND	ND	ND	ND	ND	ND	ND	ND	ND	ND	ND		ND	ND	ND	2.41663	ND	1.45264
490	bta-miR-375-3p	77442.9	52259.8	168486	25312.3	52472.5	61881.9	95168.6	23141.7	62167.4	71260.3	51295	31925.6	15200.2	50236.2	63110.2	29333.8		56507.8	20060.5	19677.3	14900.9	17357.8	13755.1
491	bta-miR-376a-3p	ND	ND	ND	ND	ND	ND	ND	ND	ND	ND	ND	ND	ND	ND	ND	ND		ND	ND	ND	ND	2.07555	ND
492	bta-miR-378-5p	22535.5	29356.4	56445	15795.8	19767.3	48179.1	36453.4	10598.8	15128.4	36538.4	20919.4	17770.2	18058.7	10409.7	23627.7	12400.2		58499.1	13430.1	10506.2	16906.7	15338.3	11195.5
493	bta-miR-378b-3p	15.4416	5.87268	8.91424	5.43183	3.25441	13.7795	10.2987	1.08483	1.443	2.85144	2.3819	5.02765	4.21408	7.47608	5.00835	3.6075		5.95593	3.0248	0.773934	ND	6.22665	7.26322
494	bta-miR-378c-5p	148.24	273.667	499.198	108.637	244.895	458.661	272.915	160.555	225.108	259.481	227.868	140.774	179.801	149.522	205.342	176.768		492.357	130.067	155.561	212.663	153.591	185.938
495	bta-miR-378d-3p	ND	ND	3.5657	ND	1.62721	1.9685	2.57467	1.08483	1.443	ND	ND	2.51383	ND	1.49522	3.3389	2.405		7.94123	3.0248	3.09574	ND	4.1511	1.45264
496	bta-miR-379-5p	ND	ND	1.78285	ND	ND	5.90551	ND	ND	ND	ND	ND	ND	1.40469	ND	ND	ND		ND	ND	ND	ND	ND	ND
497	bta-miR-380-3p	ND	ND	ND	ND	0.813603	13.7795	ND	ND	ND	2.85144	ND	ND	2.80938	ND	ND	ND		ND	3.0248	ND	ND	6.22665	ND
498	bta-miR-381-3p	3.08833	ND	ND	ND	ND	17.7165	ND	ND	ND	5.70288	ND	7.54148	1.40469	1.49522	ND	ND		ND	ND	ND	ND	6.22665	ND
499	bta-miR-383-5p	ND	ND	ND	ND	ND	ND	ND	1.08483	ND	ND	ND	ND	ND	1.49522	ND	1.2025		ND	ND	ND	2.41663	ND	ND
500	bta-miR-410-3p	ND	ND	1.78285	ND	0.813603	5.90551	ND	ND	ND	ND	ND	ND	ND	ND	ND	ND		1.98531	ND	ND	ND	2.07555	ND
501	bta-miR-411a-5p	9.26498	5.87268	12.4799	5.43183	4.88162	232.283	7.724	2.16967	2.886	31.3658	6.35173	47.7627	70.2346	7.47608	1.66945	ND		5.95593	24.1984	17.0265	ND	39.4355	ND
502	bta-miR-411c-5p	ND	ND	ND	ND	ND	1.9685	ND	ND	ND	ND	ND	ND	2.80938	ND	ND	ND		ND	ND	ND	ND	ND	ND
503	bta-miR-421-3p	611.489	392.295	420.752	706.138	189.57	1171.26	312.822	162.725	168.831	410.607	194.522	756.662	389.1	1000.3	450.751	476.19		1274.57	725.953	578.129	944.901	772.105	633.353
504	bta-miR-423-3p	5799.88	369.979	517.026	7501.36	168.416	1765.75	354.016	47.7327	67.8211	1072.14	107.185	5022.62	217.727	4122.31	3826.38	3318.9		10093.3	12380.5	343.627	7051.72	4304.69	3890.18
505	bta-miR-423-5p	4283.51	752.878	465.324	5203.69	326.255	805.118	753.09	112.823	227.994	1066.44	375.546	3866.26	568.9	2513.46	2392.32	2581.77		2017.07	4528.13	825.787	3719.19	5726.44	3496.51
506	bta-miR-424-3p	3.08833	1.17454	ND	ND	ND	ND	ND	ND	ND	ND	ND	ND	ND	1.49522	ND	1.2025		ND	3.0248	ND	4.83325	2.07555	2.90529
507	bta-miR-424-5p	6.17665	2.34907	7.1314	ND	4.06802	3.93701	1.28733	3.2545	1.443	5.70288	1.58793	10.0553	ND	1.49522	ND	10.8225		ND	ND	2.3218	12.0831	2.07555	2.90529
508	bta-miR-425-3p	98.8264	64.5995	121.234	179.25	72.4107	183.071	54.068	61.8355	54.8341	136.869	35.7285	175.968	143.279	203.349	88.4808	180.375		244.193	208.711	235.276	166.747	170.195	201.917
509	bta-miR-425-5p	3567.02	2504.11	3239.44	5888.1	1963.23	7708.66	1459.84	1237.8	1343.43	3085.26	1578.4	5201.11	3433.07	5843.3	2983.31	4381.91		10049.6	6046.58	6363.28	6640.89	6488.17	6963.97
510	bta-miR-4286-3p	ND	ND	ND	ND	ND	59.0551	ND	ND	ND	ND	ND	ND	ND	ND	ND	ND		ND	ND	ND	ND	ND	53.7478
511	bta-miR-432-5p	ND	ND	ND	ND	ND	3.93701	ND	ND	ND	ND	ND	ND	ND	ND	ND	ND		ND	3.0248	ND	ND	ND	ND
512	bta-miR-4444-3p	ND	ND	ND	ND	ND	ND	ND	ND	ND	ND	ND	ND	ND	2.99043	ND	ND		ND	ND	ND	ND	ND	ND
513	bta-miR-4449-3p	3.08833	ND	ND	ND	ND	ND	ND	1.08483	ND	2.85144	ND	ND	ND	2.99043	1.66945	2.405		1.98531	ND	ND	2.41663	2.07555	4.35793
514	bta-miR-449a-5p	ND	2.34907	1.78285	ND	0.813603	17.7165	3.862	2.16967	ND	5.70288	0.793966	5.02765	1.40469	4.48565	1.66945	1.2025		15.8825	3.0248	8.51327	2.41663	6.22665	1.45264
515	bta-miR-449b-5p	ND	ND	ND	ND	ND	ND	ND	ND	ND	ND	ND	ND	ND	ND	ND	ND		ND	ND	0.773934	ND	ND	ND
516	bta-miR-449c-5p	ND	ND	ND	ND	ND	ND	ND	ND	ND	ND	ND	2.51383	ND	ND	ND	ND		ND	ND	ND	ND	ND	ND
517	bta-miR-449d-5p	ND	1.17454	ND	ND	ND	ND	ND	ND	ND	ND	ND	ND	ND	ND	ND	ND		ND	ND	ND	ND	ND	ND
518	bta-miR-450a-5p	24.7066	10.5708	5.34855	16.2955	4.88162	5.90551	1.28733	1.08483	1.443	5.70288	1.58793	30.1659	1.40469	4.48565	1.66945	18.0375		7.94123	24.1984	6.96541	16.9164	6.22665	27.6002
519	bta-miR-450b-5p	74.1198	36.4106	16.0456	43.4546	18.7129	33.4646	14.1607	10.8483	10.101	54.1774	13.4974	90.4977	2.80938	17.9426	6.6778	52.9101		21.8384	63.5209	15.4787	41.0826	35.2844	55.2005
520	bta-miR-451-5p	ND	4.69814	1.78285	ND	0.813603	17.7165	5.14933	1.08483	4.329	2.85144	1.58793	ND	1.40469	4.48565	3.3389	7.21501		9.92654	15.124	3.86967	4.83325	ND	1.45264
521	bta-miR-452-5p	ND	ND	ND	ND	ND	ND	ND	ND	ND	ND	ND	ND	ND	1.49522	ND	ND		ND	ND	ND	2.41663	ND	ND
522	bta-miR-454-3p	18.53	21.1416	12.4799	43.4546	9.76324	84.6457	10.2987	2.16967	4.329	22.8115	7.14569	37.7074	26.6891	37.3804	10.0167	36.075		67.5005	72.5953	36.3749	67.6655	39.4355	58.1058
523	bta-miR-455-3p	ND	1.17454	ND	ND	ND	ND	1.28733	ND	ND	ND	ND	2.51383	1.40469	ND	ND	ND		ND	3.0248	2.3218	2.41663	2.07555	1.45264
524	bta-miR-455-5p	3.08833	2.34907	ND	ND	ND	3.93701	1.28733	ND	ND	ND	ND	ND	ND	ND	ND	ND		ND	ND	4.6436	ND	ND	1.45264
525	bta-miR-4657-5p	ND	ND	ND	ND	ND	1.9685	ND	ND	ND	ND	ND	ND	ND	ND	ND	ND		ND	ND	ND	ND	ND	ND
526	bta-miR-484-5p	596.047	304.205	219.29	738.729	160.28	624.016	157.055	88.9564	148.629	219.561	135.768	646.053	283.748	435.108	322.204	462.963		647.211	4555.35	688.027	1116.48	1154.01	1085.12
527	bta-miR-486-5p	2538.6	1356.59	1540.38	972.298	162.721	7013.78	558.702	239.748	1878.79	1565.44	847.162	1510.81	547.83	1471.29	350.584	330.688		1564.42	1152.45	465.908	297.245	359.07	721.964
528	bta-miR-487b-3p	ND	ND	ND	ND	ND	3.93701	ND	ND	ND	ND	ND	2.51383	ND	ND	ND	ND		ND	ND	ND	ND	ND	ND
529	bta-miR-491-5p	12.3533	3.52361	3.5657	ND	2.44081	1.9685	11.586	1.08483	4.329	2.85144	2.3819	10.0553	2.80938	11.9617	10.0167	6.01251		3.97062	15.124	8.51327	7.24988	6.22665	8.71586
530	bta-miR-494-3p	ND	ND	ND	ND	ND	1.9685	ND	ND	ND	ND	ND	ND	ND	ND	ND	ND		ND	ND	ND	ND	ND	ND
531	bta-miR-495-3p	ND	ND	ND	ND	ND	ND	ND	ND	ND	ND	ND	ND	ND	ND	ND	ND		ND	6.04961	ND	ND	ND	ND
532	bta-miR-497-5p	ND	10.5708	3.5657	21.7273	4.88162	13.7795	5.14933	6.509	ND	8.55432	3.96983	17.5968	11.2375	20.933	3.3389	10.8225		15.8825	9.07441	13.1569	16.9164	14.5289	15.9791
533	bta-miR-499-5p	ND	ND	ND	5.43183	ND	ND	ND	ND	ND	ND	ND	2.51383	ND	11.9617	1.66945	2.405		3.97062	6.04961	1.54787	7.24988	2.07555	1.45264
534	bta-miR-500-5p	6.17665	1.17454	1.78285	ND	0.813603	1.9685	1.28733	ND	ND	2.85144	3.17586	ND	ND	4.48565	ND	13.2275		9.92654	18.1488	6.19147	9.66651	10.3778	14.5264
535	bta-miR-502a-3p	ND	ND	ND	ND	ND	3.93701	ND	ND	ND	ND	0.793966	2.51383	1.40469	2.99043	ND	1.2025		5.95593	ND	3.09574	4.83325	ND	7.26322
536	bta-miR-502b-3p	ND	ND	ND	ND	ND	1.9685	ND	ND	ND	ND	0.793966	ND	ND	ND	ND	ND		1.98531	ND	0.773934	2.41663	2.07555	ND
537	bta-miR-503-3p	ND	ND	ND	ND	ND	1.9685	ND	ND	ND	ND	ND	2.51383	ND	ND	ND	2.405		ND	ND	ND	ND	ND	1.45264
538	bta-miR-503-5p	ND	ND	ND	ND	ND	1.9685	ND	ND	ND	ND	ND	ND	ND	ND	ND	1.2025		ND	ND	ND	ND	ND	ND
539	bta-miR-504-5p	18.53	23.4907	7.1314	27.1592	4.06802	78.7402	27.034	ND	1.443	25.663	11.9095	40.2212	8.42815	19.4378	8.34725	50.5051		13.8972	45.3721	184.196	70.0822	35.2844	43.5793
540	bta-miR-505-3p	61.7665	28.1889	17.8285	65.182	2.44081	53.1496	21.8847	1.08483	2.886	14.2572	8.73362	70.3871	11.2375	25.4187	35.0584	62.5301		107.207	160.315	44.8882	120.831	99.6264	159.791
541	bta-miR-507-3p	ND	ND	ND	ND	ND	ND	ND	ND	ND	ND	ND	ND	ND	ND	ND	1.2025		ND	ND	3.86967	2.41663	ND	ND
542	bta-miR-532-5p	311.921	434.578	481.369	315.046	181.434	1122.05	306.385	177.913	209.235	290.847	213.577	311.714	490.237	200.359	140.234	309.043		543.975	937.689	1231.33	374.577	508.51	450.32
543	bta-miR-542-5p	ND	ND	1.78285	ND	ND	3.93701	1.28733	1.08483	ND	ND	ND	2.51383	ND	ND	ND	ND		ND	3.0248	1.54787	ND	2.07555	1.45264
544	bta-miR-545-3p	3.08833	ND	ND	ND	2.44081	ND	ND	ND	ND	ND	0.793966	5.02765	ND	ND	ND	2.405		1.98531	6.04961	ND	ND	4.1511	5.81058
545	bta-miR-545-5p	ND	2.34907	3.5657	ND	3.25441	9.84252	7.724	1.08483	1.443	2.85144	2.3819	5.02765	5.61877	ND	6.6778	6.01251		21.8384	3.0248	6.19147	14.4998	14.5289	8.71586
546	bta-miR-562-3p	ND	ND	1.78285	ND	ND	ND	ND	ND	ND	ND	ND	ND	ND	ND	ND	ND		1.98531	ND	ND	ND	ND	ND
547	bta-miR-574-3p	37.0599	35.2361	23.177	21.7273	19.5265	27.5591	36.0453	15.1877	18.759	11.4058	19.0552	25.1383	22.4751	16.4474	18.3639	19.24		11.9119	9.07441	28.6356	24.1663	18.68	27.6002
548	bta-miR-582-5p	ND	ND	ND	ND	ND	ND	ND	ND	ND	ND	ND	2.51383	ND	ND	ND	1.2025		ND	ND	ND	ND	ND	ND
549	bta-miR-592-5p	9.26498	25.8398	14.2628	5.43183	22.7809	29.5276	14.1607	40.1389	4.329	11.4058	6.35173	20.1106	28.0938	4.48565	3.3389	12.025		59.5593	6.04961	30.9574	16.9164	8.3022	5.81058
550	bta-miR-6119-3p	89.5615	19.9671	19.6113	103.205	5.69522	7.87402	14.1607	1.08483	2.886	31.3658	4.7638	98.0392	12.6422	44.8565	60.1002	72.1501		117.133	332.728	8.51327	123.248	153.591	95.8745
551	bta-miR-6119-5p	6769.61	2019.03	2340.88	7316.68	720.853	5096.46	1988.93	175.743	369.408	4633.59	732.037	6631.47	932.715	5590.61	6903.17	8288.84		16096.9	5813.67	1313.37	7576.12	9452.05	7315.51
552	bta-miR-6120-3p	67.9432	77.5194	96.2738	59.7501	57.7658	316.929	92.688	71.599	47.619	88.3946	61.9293	67.8733	119.399	76.256	50.0835	96.2001		172.722	93.7689	195.805	111.165	91.3242	116.212
553	bta-miR-6120-5p	ND	ND	ND	ND	ND	3.93701	ND	ND	ND	ND	ND	ND	ND	1.49522	ND	ND		ND	ND	ND	ND	ND	ND
554	bta-miR-6122-3p	3.08833	2.34907	ND	ND	2.44081	1.9685	ND	5.42417	5.77201	5.70288	0.793966	ND	1.40469	ND	ND	1.2025		1.98531	ND	ND	ND	ND	ND
555	bta-miR-6123-5p	30.8833	19.9671	23.177	27.1592	14.6449	21.6535	10.2987	14.1028	18.759	19.9601	17.4672	30.1659	25.2845	14.9522	13.3556	30.0625		27.7943	108.893	32.5052	24.1663	33.2088	15.9791
556	bta-miR-628-5p	21.6183	9.39629	10.6971	5.43183	3.25441	39.3701	2.57467	2.16967	10.101	11.4058	8.73362	15.083	11.2375	17.9426	13.3556	24.05		41.6915	24.1984	20.8962	16.9164	22.8311	17.4317
557	bta-miR-6501-3p	ND	ND	ND	ND	ND	ND	ND	ND	ND	ND	0.793966	ND	ND	ND	ND	ND		ND	ND	ND	ND	ND	ND
558	bta-miR-6516-5p	3.08833	1.17454	3.5657	ND	0.813603	1.9685	ND	2.16967	ND	ND	ND	ND	1.40469	2.99043	ND	2.405		ND	ND	0.773934	2.41663	2.07555	ND
559	bta-miR-6517-5p	3.08833	8.22175	ND	ND	0.813603	23.622	7.724	ND	1.443	2.85144	4.7638	25.1383	1.40469	2.99043	1.66945	4.81		13.8972	3.0248	4.6436	9.66651	4.1511	5.81058
560	bta-miR-6520-5p	6.17665	2.34907	8.91424	ND	3.25441	13.7795	10.2987	ND	1.443	5.70288	4.7638	7.54148	4.21408	11.9617	3.3389	4.81		7.94123	3.0248	10.8351	2.41663	6.22665	4.35793
561	bta-miR-6522-5p	9.26498	5.87268	30.3084	5.43183	4.06802	59.0551	10.2987	2.16967	4.329	19.9601	2.3819	5.02765	18.261	4.48565	5.00835	22.8475		7.94123	27.2232	61.9147	38.666	14.5289	11.6212
562	bta-miR-6523a-5p	ND	ND	1.78285	ND	ND	11.811	2.57467	ND	ND	ND	ND	ND	ND	5.98086	ND	1.2025		1.98531	ND	0.773934	ND	ND	1.45264
563	bta-miR-652-3p	117.356	116.279	53.4855	162.955	47.189	212.598	73.378	33.6299	44.733	96.949	65.1052	206.134	112.375	276.615	70.1169	149.11		172.722	220.811	194.257	205.413	163.968	203.37
564	bta-miR-6524-3p	129.71	217.289	131.931	86.9093	177.366	161.417	176.365	84.6171	238.095	196.749	154.029	163.399	147.493	107.656	136.895	125.06		244.193	532.365	292.547	251.329	205.479	152.528
565	bta-miR-6525-5p	ND	ND	ND	ND	ND	1.9685	1.28733	ND	ND	ND	ND	2.51383	ND	ND	ND	1.2025		ND	ND	0.773934	ND	ND	ND
566	bta-miR-6526-3p	24.7066	55.2032	33.8741	38.0228	2.44081	39.3701	18.0227	19.527	23.088	5.70288	83.3664	17.5968	2.80938	11.9617	71.7863	144.3		289.855	42.3472	85.9067	19.333	24.9066	91.5166
567	bta-miR-6527-3p	ND	ND	1.78285	ND	1.62721	1.9685	1.28733	ND	ND	5.70288	ND	2.51383	1.40469	ND	ND	ND		ND	ND	0.773934	2.41663	ND	1.45264
568	bta-miR-6529a-5p	117.356	28.1889	24.9599	217.273	7.32243	122.047	16.7353	4.33934	4.329	71.286	5.55776	160.885	22.4751	354.366	55.0918	206.83		379.194	508.167	45.6621	364.911	273.973	283.266
569	bta-miR-6531-5p	ND	ND	5.34855	ND	0.813603	5.90551	2.57467	1.08483	1.443	5.70288	3.96983	2.51383	ND	2.99043	13.3556	1.2025		5.95593	3.0248	2.3218	ND	ND	1.45264
570	bta-miR-6533-3p	ND	15.269	1.78285	ND	6.50883	5.90551	2.57467	3.2545	4.329	5.70288	3.17586	7.54148	2.80938	5.98086	6.6778	1.2025		7.94123	60.4961	7.73934	7.24988	10.3778	8.71586
571	bta-miR-6534-3p	ND	ND	1.78285	5.43183	ND	7.87402	ND	ND	ND	ND	ND	ND	ND	ND	ND	ND		ND	ND	0.773934	ND	ND	ND
572	bta-miR-6536-5p	3.08833	2.34907	ND	ND	2.44081	1.9685	1.28733	1.08483	ND	2.85144	ND	ND	1.40469	2.99043	3.3389	ND		1.98531	3.0248	3.09574	ND	2.07555	2.90529
573	bta-miR-654-3p	ND	ND	ND	ND	ND	1.9685	ND	ND	ND	ND	ND	ND	ND	ND	ND	ND		ND	ND	ND	ND	ND	ND
574	bta-miR-660-5p	1331.07	2460.65	2745.59	831.07	822.553	5986.22	1772.66	839.662	777.778	1288.85	1122.67	1387.63	2416.07	1196.17	480.801	1100.29		2392.3	840.895	5731.75	1268.73	2088	1603.72
575	bta-miR-664a-5p	ND	ND	1.78285	ND	ND	1.9685	ND	ND	ND	ND	ND	ND	ND	ND	ND	ND		ND	ND	ND	ND	ND	ND
576	bta-miR-664b-3p	49.4132	35.2361	28.5256	48.8865	8.13603	27.5591	36.0453	1.08483	8.65801	22.8115	11.1155	52.7903	9.83284	47.8469	30.0501	72.1501		33.7502	102.843	24.7659	53.1658	60.191	63.9163
577	bta-miR-671-5p	6.17665	ND	ND	10.8637	ND	ND	ND	ND	ND	ND	ND	2.51383	ND	5.98086	6.6778	13.2275		5.95593	9.07441	ND	2.41663	12.4533	2.90529
578	bta-miR-6775-3p	ND	ND	1.78285	ND	ND	ND	ND	ND	ND	ND	ND	ND	ND	ND	ND	ND		ND	ND	ND	ND	ND	ND
579	bta-miR-677-5p	6.17665	3.52361	23.177	21.7273	30.9169	5.90551	24.4593	14.1028	21.645	14.2572	9.52759	20.1106	4.21408	7.47608	1.66945	6.01251		1.98531	3.0248	5.41754	7.24988	2.07555	7.26322
580	bta-miR-7180-3p	9.26498	5.87268	16.0456	10.8637	2.44081	25.5906	6.43666	1.08483	ND	2.85144	1.58793	10.0553	1.40469	16.4474	11.6861	12.025		9.92654	45.3721	10.8351	12.0831	14.5289	2.90529
581	bta-miR-744-5p	98.8264	98.661	92.7081	97.7729	40.6802	244.094	66.9413	45.563	44.733	82.6918	52.4017	113.122	130.636	79.2464	51.7529	68.5426		133.016	75.6201	182.648	86.9986	105.853	66.8216
582	bta-miR-758-3p	ND	ND	ND	ND	ND	1.9685	ND	ND	ND	ND	ND	ND	ND	ND	ND	ND		ND	ND	ND	ND	ND	ND
583	bta-miR-7-5p	33.9716	11.7454	7.1314	54.3183	7.32243	ND	16.7353	3.2545	11.544	31.3658	7.14569	65.3595	2.80938	34.39	43.4057	61.3276		117.133	90.7441	25.5398	67.6655	68.4932	58.1058
584	bta-miR-760-3p	ND	1.17454	ND	ND	ND	7.87402	ND	1.08483	ND	ND	0.793966	ND	ND	7.47608	ND	2.405		3.97062	3.0248	ND	2.41663	4.1511	2.90529
585	bta-miR-769-5p	379.864	44.6324	49.9198	374.796	13.0177	149.606	46.344	2.16967	5.77201	131.166	10.3216	598.291	15.4516	557.715	442.404	428.09		917.213	447.671	34.0531	514.741	581.154	509.878
586	bta-miR-7857-3p	ND	1.17454	ND	5.43183	ND	ND	ND	ND	ND	ND	ND	5.02765	ND	7.47608	5.00835	6.01251		3.97062	15.124	ND	2.41663	6.22665	13.0738
587	bta-miR-7857-5p	3.08833	2.34907	1.78285	5.43183	1.62721	7.87402	3.862	ND	ND	2.85144	3.96983	2.51383	4.21408	4.48565	5.00835	1.2025		7.94123	3.0248	1.54787	ND	6.22665	4.35793
588	bta-miR-7859-3p	6.17665	1.17454	ND	10.8637	ND	3.93701	ND	ND	ND	2.85144	1.58793	ND	1.40469	1.49522	5.00835	6.01251		1.98531	9.07441	0.773934	7.24988	2.07555	5.81058
589	bta-miR-7861-3p	ND	ND	1.78285	ND	ND	1.9685	ND	2.16967	ND	ND	ND	ND	ND	7.47608	ND	1.2025		1.98531	ND	0.773934	7.24988	ND	ND
590	bta-miR-7863-5p	ND	1.17454	1.78285	ND	ND	ND	1.28733	ND	ND	ND	ND	2.51383	4.21408	ND	ND	ND		ND	ND	ND	ND	ND	1.45264
591	bta-miR-7865-5p	ND	ND	ND	ND	ND	ND	ND	ND	ND	ND	ND	ND	ND	ND	ND	ND		ND	ND	0.773934	ND	ND	ND
592	bta-miR-8549-5p	ND	ND	ND	ND	ND	ND	ND	ND	1.443	ND	ND	ND	ND	ND	ND	ND		ND	ND	ND	ND	ND	ND
593	bta-miR-874-3p	126.621	62.2504	99.8395	152.091	30.9169	147.638	34.758	27.1209	24.531	142.572	34.1405	186.023	47.7595	285.586	163.606	236.893		397.062	1076.83	38.6967	260.996	163.968	254.213
594	bta-miR-877-5p	21.6183	14.0944	7.1314	38.0228	0.813603	7.87402	7.724	3.2545	ND	11.4058	7.14569	25.1383	12.6422	22.4282	ND	14.43		9.92654	ND	22.4441	14.4998	20.7555	29.0529
595	bta-miR-885-5p	15.4416	21.1416	ND	ND	0.813603	11.811	3.862	ND	ND	2.85144	2.3819	12.5691	7.02346	1.49522	ND	4.81		ND	ND	23.992	12.0831	6.22665	14.5264
596	bta-miR-92a-3p	112813	74619.5	140911	78012	56368.9	204035	91232	19147.3	38461.8	132655	38929.7	76427.9	51088.6	54614.2	64470.8	45935.5		108870	105260	57413.5	53083.6	58868.8	47346
597	bta-miR-92b-3p	2402.72	218.464	194.331	1412.28	51.257	1157.48	164.779	6.509	28.86	302.253	50.8138	1727	110.971	529.306	502.504	466.57		1631.92	3179.07	321.957	1155.15	1336.65	1247.82
598	bta-miR-935-3p	ND	ND	ND	ND	ND	1.9685	ND	ND	ND	ND	ND	ND	ND	ND	ND	ND		ND	ND	ND	ND	ND	ND
599	bta-miR-93-5p	3971.59	4237.73	6764.13	5442.69	3476.53	13236.2	4376.93	2984.38	2802.31	4322.78	2842.4	5744.09	5680.57	3474.88	3005.01	3732.56		9164.19	2915.91	6744.06	4693.09	4597.34	4735.62
600	bta-miR-95-3p	77.2082	11.7454	30.3084	38.0228	21.1537	9.84252	50.206	3.2545	15.873	34.2173	15.0854	42.735	14.0469	77.7512	33.389	27.6575		47.6474	21.1736	3.09574	16.9164	6.22665	5.81058
601	bta-miR-9-5p	101.915	78.6939	128.365	59.7501	18.7129	133.858	56.6426	13.018	17.316	102.652	23.819	75.4148	16.8563	92.7033	ND	107.023		142.942	72.5953	57.2711	113.581	120.382	126.38
602	bta-miR-98-5p	861.643	1629.08	2556.61	1113.53	964.934	6714.57	1582.13	942.721	1108.23	1112.06	1207.62	1108.6	2470.85	1314.29	684.474	1405.72		3837.6	913.491	3497.41	1585.31	1515.15	1262.35
603	bta-miR-99a-3p	3.08833	1.17454	ND	ND	ND	7.87402	ND	ND	ND	ND	ND	2.51383	1.40469	1.49522	1.66945	1.2025		ND	ND	1.54787	2.41663	2.07555	ND
604	bta-miR-99a-5p	197.653	180.879	55.2683	92.3411	21.9673	610.236	132.595	10.8483	30.303	122.612	44.4621	221.217	141.874	89.7129	70.1169	40.885		154.854	350.877	532.467	335.911	149.44	158.338
605	bta-miR-99b-5p	111.18	9.39629	12.4799	ND	4.88162	45.2756	10.2987	ND	ND	14.2572	3.96983	37.7074	ND	40.3708	5.00835	39.6825		17.8678	154.265	16.2526	14.4998	20.7555	68.2743
606	bta-miR-2285o-3p	ND	ND	ND	ND	ND	ND	ND	ND	ND	ND	0.793966	ND	ND	ND	ND	ND		ND	ND	ND	ND	ND	ND
607	bta-miR-4286-5p	114.268	68.1231	105.188	65.182	107.396	ND	27.034	77.0232	77.9221	131.166	71.4569	98.0392	46.3548	76.256	56.7613	54.1126		79.4123	130.067	37.9228	48.3325	58.1154	ND
608	bta-miR-219-5p	3.08833	1.17454	ND	ND	0.813603	ND	ND	ND	1.443	ND	ND	2.51383	1.40469	ND	ND	1.2025		1.98531	ND	ND	ND	ND	1.45264
609	bta-miR-219-3p	9.26498	3.52361	3.5657	10.8637	3.25441	15.748	1.28733	1.08483	1.443	5.70288	ND	20.1106	8.42815	5.98086	3.3389	3.6075		17.8678	30.248	1.54787	2.41663	4.1511	8.71586
610	bta-let-7a-3p	172.946	58.7268	57.0512	97.7729	26.8489	31.4961	59.2173	10.8483	15.873	82.6918	15.8793	93.0116	15.4516	85.2273	153.589	110.63		152.869	127.042	30.9574	142.581	110.004	90.0639
611	bta-miR-129-3p	ND	4.69814	7.1314	5.43183	ND	11.811	6.43666	1.08483	4.329	8.55432	0.793966	7.54148	7.02346	5.98086	3.3389	8.41751		5.95593	27.2232	3.09574	2.41663	4.1511	1.45264
612	bta-miR-365-5p	ND	2.34907	1.78285	5.43183	ND	11.811	1.28733	ND	ND	2.85144	ND	5.02765	ND	ND	ND	8.41751		19.8531	ND	ND	ND	6.22665	2.90529
613	bta-miR-24-5p	3.08833	1.17454	ND	ND	ND	1.9685	1.28733	ND	ND	ND	ND	2.51383	1.40469	1.49522	ND	ND		1.98531	ND	ND	ND	ND	ND
614	bta-miR-24-3p	358.246	431.055	311.999	190.114	134.245	517.717	261.329	118.247	177.489	222.412	153.235	387.129	250.035	675.837	191.987	518.278		458.606	1034.48	610.634	570.324	450.394	463.393
blv-miR read counts normalized to bta-miR16a-5p read counts (x10,000). ND: not detected.
