# Supplementary material for: Characterization of microRNA expression in B cells derived from Japanese black cattle naturally infected with bovine leukemia virus by deep sequencing
Source: PLoS One. 2021 Sep 10;16(9):e0256588. doi: 10.1371/journal.pone.0256588 (PMC8432782; doi:10.1371/journal.pone.0256588)
Supplement: S2 Table — (XLSX) [file pone.0256588.s002.xlsx]

## Sheet: S2_Table
	S2 Table. Comparison of BLV miRNA (blv-miRNA) read counts among BLV-infected cattle.
	Name of miRNA	No.1827	No.2377	No.2581	No.2983	No.2984	No.2985	No.4180	No.4374	No.7546	No.7566	No.8170	No.8381	No.8858	No.B6.6	No.B8.20	No.B8.40
	blv-miR-B1-3p	47233	9375	9964	8099	7692	1646	10142	2395	9127	25997	5060	17924	1465	24918	29439	14889
	blv-miR-B1-5p	398	197	494	92	1936	175	362	1619	2644	522	377	314	155	329	182	167
	blv-miR-B2-3p	12739	7833	10667	4807	8261	2518	6720	7457	10553	16501	7317	6249	3321	8001	12624	4157
	blv-miR-B2-5p	56242	28465	48722	11445	66389	30356	39592	51604	20341	58717	41920	32687	10503	35027	30713	14959
	blv-miR-B3-3p	74636	23956	35124	15160	14906	5797	28774	3385	7815	44480	5973	31609	3274	28322	50900	20350
	blv-miR-B3-5p	5624	1277	2881	1429	2018	1343	1304	887	599	2056	1232	3022	242	2436	2472	747
	blv-miR-B4-3p	210550	197213	323920	71146	180120	119967	190345	81060	103584	325931	162089	117227	44918	88654	141953	35690
	blv-miR-B4-5p	111	25	87	38	40	83	17	10	4	54	10	40	4	31	57	10
	blv-miR-B5-3p	2922	2188	8198	1021	1405	177	1690	539	1192	3724	1036	1280	365	1298	2092	1065
	blv-miR-B5-5p	13978	8383	18021	2738	10818	1343	7945	5639	3788	11486	6607	6016	1554	6924	5838	2499
	blv-miR read counts normalized to bta-miR16a-5p read counts (x10,000).
